# Supplementary material for: Inflammation and endothelial gene polymorphism are associated with ischemic stroke
Source: Front Neurol. 2025 Feb 5;16:1465559. doi: 10.3389/fneur.2025.1465559 (PMC11835671; doi:10.3389/fneur.2025.1465559)
Supplement: Supplementary file 1 [file Table_1.xlsx]

## Sheet: Sheet1
Number	Gender（male=1，female=0）	Age	Stroke	Stroke family history(yes=1)	Hypertension	Dyslipidemia	Diabetes mellitus	Coronary artery disease	Smoking history	lack of exercise	Body mass index	rs11811788	rs1234313	rs1386821	rs1609682	rs1800587	rs1927911	rs1991013	rs2297518	rs2392221	rs3093662	rs3783615	rs4253655	rs4253778	rs4845625	rs4865756	rs752998	rs7923349	rs8081248	rs932650
1	0	61	1	0	0	1	0	1	0	1	24.97	CC	GG	TT	GT	AG	AG	AA	GG	CC	AA	AA	GG	GG	CT	GG	GT	GG	AA	TT
2	0	76	1	0	1	0	0	0	0	1	22.89	CC	AA	TT	GT	AG	GG	AA	GG	CC	AA	AA	GG	GG	CT	AA	GG	GT	AA	CC
3	0	63	1	0	0	0	0	0	0	0	27.56	CC	AA	TT	GG	GG	GG	AG	AG	CC	AA	AA	GG	GG	TT	AG	GG	GG	GG	TT
4	1	63	1	0	0	1	0	0	1	0	27.85	CG	GG	TT	GT	GG	AA	AG	AG	TT	AA	AA	GG	GG	CT	GG	TT	TT	GG	TT
5	0	78	1	0	0	1	0	0	0	1	26.64	CC	AG	TT	GG	GG	AG	AG	GG	CC	AA	AA	GG	GG	CC	GG	GT	GT	GG	CT
6	1	71	1	0	0	0	0	0	0	0	23.94	CC	AG	TT	GG	GG	AG	AG	GG	CT	AA	AA	GG	GG	CT	GG	GG	GT	GG	TT
7	1	69	1	0	0	0	0	0	1	0	23.88	CC	AG	TT	GG	GG	AG	AA	AG	CT	AA	AA	GG	GG	TT	GG	GT	GT	GG	TT
8	0	63	1	0	1	1	0	1	0	1	21.36	CC	AA	TT	GT	GG	GG	AG	GG	CC	AA	AA	GG	GG	TT	GG	GG	GG	GG	CT
9	0	67	1	0	1	0	0	0	0	1	26.67	CC	AA	TT	GG	GG	GG	AA	GG	CT	AA	AA	GG	GG	CT	AG	GG	GT	GG	CT
10	1	60	1	0	0	0	0	0	1	0	26.67	CC	GG	GT	GG	GG	AG	GG	AG	CC	AA	AA	GG	GG	CT	GG	GG	GT	GG	CT
11	1	72	1	0	1	0	0	0	0	0	26.91	CC	AA	TT	GG	GG	AG	AG	AG	CC	AA	AA	GG	GG	TT	AG	GT	GG	AG	CT
12	1	65	1	0	0	0	0	0	1	1	23.88	CG	AG	GT	GG	GG	GG	GG	GG	CC	AA	AA	GG	GG	CC	GG	GG	GG	AA	CT
13	0	72	1	0	1	1	0	0	0	1	27.41	CC	AA	TT	GG	GG	GG	AG	GG	CC	AA	AA	GG	GG	TT	GG	GG	GG	AG	CT
14	0	73	1	0	0	0	0	0	0	1	28.44	CC	AA	TT	GG	GG	GG	AG	GG	CC	AA	AA	GG	GG	CT	AG	GG	GG	AG	CT
15	1	63	1	0	0	1	0	1	0	1	26.9	CC	AA	TT	GG	GG	AG	AG	GG	CC	AG	AA	GG	GG	TT	GG	GT	GT	AG	CT
16	0	63	1	0	1	1	0	1	0	0	26.67	CC	AA	TT	TT	GG	GG	AG	GG	TT	AA	AA	GG	GG	CT	AG	GG	GG	AG	CT
17	0	50	1	0	1	0	1	0	0	0	21.34	CC	AA	TT	TT	GG	GG	AG	GG	TT	AG	AA	GG	GG	TT	GG	GG	GG	AA	TT
18	0	58	1	0	1	0	1	0	0	1	26.39	CG	AG	TT	GG	GG	GG	AG	GG	CC	AA	AA	GG	GG	TT	GG	GG	GT	AG	TT
19	0	51	1	0	1	0	1	0	0	1	26.64	CC	AA	TT	GT	GG	AG	AG	GG	CT	AA	AA	GG	GG	TT	GG	GT	GT	AA	CT
20	0	71	1	0	1	0	1	0	0	1	26.02	CC	AG	TT	GT	AG	GG	AG	AG	CC	AA	AA	GG	GG	TT	GG	GG	GG	GG	CT
21	0	60	1	1	0	0	1	0	0	1	27.11	CG	AG	TT	TT	GG	GG	AG	GG	CC	AA	AA	GG	GG	CT	GG	GG	GG	AG	TT
22	1	63	1	0	0	0	0	0	1	1	26.9	CC	AA	TT	GT	GG	GG	AG	GG	CT	AA	AA	GG	GG	CT	GG	GG	GT	AA	TT
23	0	57	1	0	1	0	0	0	0	1	26.91	CC	AA	TT	GT	GG	AA	AG	AG	CC	AA	AA	GG	GG	CT	AG	TT	GT	GG	CT
24	0	65	1	0	0	0	0	0	0	1	25.71	CC	AA	GT	GG	GG	AG	AA	GG	CT	AA	AA	GG	GG	CT	GG	GG	GG	AG	TT
25	1	59	1	0	1	0	0	0	0	1	26.39	CG	AG	GT	GG	GG	AG	AG	AG	CC	AG	AA	GG	GG	CT	GG	GG	GT	AG	TT
26	0	74	1	0	1	0	0	1	1	0	20.89	CG	GG	TT	GT	AG	GG	AA	AG	CC	AA	AA	GG	GG	CT	AG	GG	GT	GG	TT
27	0	77	1	0	1	0	1	0	0	0	22.89	CC	AA	TT	GT	GG	AG	GG	AG	CC	AA	AA	GG	GG	CC	GG	GG	GG	GG	TT
28	0	52	1	0	0	0	0	0	0	0	25.71	CG	AG	TT	GT	GG	GG	GG	GG	CT	AA	AA	GG	GG	CC	GG	GG	TT	GG	TT
29	0	82	1	0	0	0	1	0	0	1	28.51	CC	AG	GT	GT	GG	GG	AA	GG	CC	AA	AA	GG	GG	CT	AG	GG	GT	AG	CT
30	0	70	1	0	0	0	1	0	0	0	20.17	CC	AA	TT	GG	GG	AG	AA	AG	CC	AA	AA	GG	GG	TT	AG	GT	GT	AG	TT
31	0	54	1	1	1	0	0	0	0	1	23.88	CC	AG	GT	GT	GG	GG	AG	GG	CC	AA	AA	GG	GG	TT	AG	GG	GG	AA	TT
32	0	47	1	0	1	0	0	0	0	0	30.3	CG	GG	TT	GT	GG	GG	AA	GG	CC	AA	AA	GG	GG	TT	GG	GG	GG	AA	CT
33	0	70	1	0	0	0	0	0	0	1	20.83	CC	AA	TT	GT	GG	AA	AA	GG	CC	AA	AA	GG	GG	CT	AA	GT	GG	AA	CC
34	0	54	1	0	1	0	0	0	0	1	26.39	CC	AA	TT	GG	GG	AG	AG	GG	CC	AA	AA	GG	GG	TT	AG	GG	GT	AG	TT
35	0	52	1	0	1	0	1	0	0	0	25.77	CC	AA	TT	GG	GG	AG	AA	AG	CC	AA	AA	GG	GG	CC	AG	GT	GG	GG	CT
36	0	62	1	0	0	0	0	0	0	1	20	CC	AG	GT	GT	GG	AA	AG	GG	CC	AA	AA	GG	GG	CC	AG	GG	GG	AA	TT
37	0	62	1	0	1	0	1	0	0	1	26.67	CC	AA	TT	GG	GG	GG	AG	AG	CC	AA	AA	GG	GG	CT	AG	GG	GG	GG	TT
38	0	64	1	1	1	0	1	1	0	0	29.78	CC	AA	TT	GT	GG	AG	AG	AG	CC	AA	AA	GG	GG	CT	GG	GT	GG	AG	CT
39	0	68	1	0	1	0	0	0	0	1	31.18	CC	AA	GT	GT	GG	GG	AA	AG	CC	AG	AA	GG	GG	CT	AG	GG	GG	GG	CT
40	1	73	1	0	0	0	0	1	1	1	28.89	CC	AG	TT	GT	GG	GG	AG	GG	CC	AA	AA	GG	GG	CC	AG	GT	GG	GG	TT
41	0	66	1	1	1	0	1	0	0	0	28.33	GG	GG	TT	GG	GG	AG	AA	GG	CC	AA	AA	GG	GG	CC	AA	GG	GG	AG	CT
42	1	67	1	0	0	0	0	1	0	0	20.96	CC	AG	TT	GT	GG	GG	AA	GG	CT	AA	AA	GG	GG	CT	AG	GG	GT	AA	CT
43	1	67	1	0	1	0	0	1	1	0	20.57	CC	AG	TT	GG	GG	GG	AG	GG	CT	AA	AA	GG	GG	TT	AG	GG	GG	GG	CT
44	0	52	1	0	1	0	0	0	0	1	22.89	CC	AA	TT	GT	AG	GG	AG	GG	CC	AA	AA	GG	GG	CT	GG	GG	GG	GG	TT
45	1	61	1	0	1	0	0	0	0	0	26.93	CC	AG	TT	GT	GG	AG	AA	AG	CC	AA	AA	GG	GG	TT	GG	GG	GG	GG	CC
46	0	54	1	1	1	0	0	0	0	0	28.81	CC	AG	TT	GT	GG	GG	AA	GG	CC	AG	AA	GG	GG	TT	AG	GT	GT	AA	TT
47	0	85	1	0	0	0	0	0	0	1	22.68	CC	AG	TT	GG	GG	AG	AG	GG	CC	AA	AA	GG	GG	TT	AG	GT	GG	AA	CT
48	1	53	1	0	1	0	1	0	1	0	25.71	CC	AA	TT	GG	GG	AG	AG	GG	CC	AA	AA	GG	GG	CC	GG	GG	GT	AG	CT
49	0	71	1	0	0	0	0	0	0	1	22.72	CC	AA	TT	GG	GG	GG	AG	GG	CC	AA	AA	GG	GG	TT	AA	GG	GG	AG	CT
50	0	71	1	0	0	0	1	0	0	0	20.03	CC	AG	TT	GT	GG	AG	AA	GG	CC	AA	AA	GG	GG	TT	AG	GT	GG	AG	CT
51	0	79	1	0	1	0	0	0	0	0	22.89	CC	GG	TT	GG	GG	GG	AA	GG	CC	AA	AA	GG	GG	TT	AG	GG	GG	GG	CT
52	1	48	1	0	0	0	0	0	1	0	20.2	CC	AG	TT	GT	AG	AG	AG	GG	CC	AG	AA	GG	GG	CC	GG	GG	GG	AG	CT
53	0	77	1	1	1	0	0	0	0	0	26.67	CC	AG	TT	GT	GG	AG	AG	GG	CT	AA	AA	GG	GG	CT	GG	GG	GT	AG	TT
54	0	60	1	0	0	0	0	0	0	1	23.88	CG	AG	TT	GG	GG	AG	AG	AG	CC	AA	AA	GG	GG	CT	GG	GG	GT	AG	TT
55	0	64	1	0	0	0	0	0	0	1	24.97	CC	AA	TT	GT	GG	AA	AG	GG	CT	AA	AA	GG	GG	TT	AG	GT	GT	GG	TT
56	1	74	1	0	1	0	0	0	0	0	27.39	CG	AG	TT	TT	AG	AG	AG	GG	CC	AA	AA	GG	GG	CT	GG	GG	GG	GG	CT
57	0	68	1	0	0	0	1	0	0	0	23.88	CC	AG	TT	GG	GG	AG	GG	AG	CC	AA	AA	GG	GG	CC	GG	GG	GT	AG	CT
58	1	67	1	0	0	0	0	0	1	1	21.45	CC	AA	TT	GG	GG	AG	AA	GG	CC	AA	AA	GG	GG	CT	AG	GT	GT	GG	CT
59	0	70	1	0	0	0	0	0	0	1	23.94	CC	AA	TT	GT	GG	GG	AA	AG	CC	AA	AA	GG	GG	CT	GG	GG	GG	GG	TT
60	0	77	1	0	1	1	1	0	0	1	26.66	CC	AG	TT	GG	GG	AG	AA	AG	CC	AA	AA	GG	GG	CC	AG	GT	GT	AG	CC
61	0	53	1	0	0	0	1	0	0	1	26.67	CC	AA	TT	TT	AA	AG	AG	GG	TT	AA	AA	GG	GG	TT	GG	GG	GG	AG	CT
62	0	67	1	0	1	1	0	0	0	1	26.67	CC	AG	TT	TT	GG	AG	AA	GG	CC	AA	AA	GG	GG	CT	GG	GG	TT	AA	TT
63	0	67	1	1	1	0	1	0	0	1	23.93	CC	AG	TT	GG	GG	AG	AG	GG	CT	AA	AA	GG	GG	CT	GG	GG	GG	GG	CC
64	0	71	1	0	1	0	0	0	0	1	25.68	CG	GG	TT	GT	GG	AG	AA	GG	CT	AA	AA	GG	GG	CC	GG	GG	GT	GG	CT
65	0	70	1	0	0	0	0	0	0	1	19.98	CC	AA	GT	GT	GG	GG	AA	GG	CT	AA	AA	GG	GG	CC	AG	GG	GT	AG	TT
66	0	71	1	0	1	0	0	0	0	1	26.67	CC	AA	TT	GG	GG	AG	AG	GG	CC	AG	AA	GG	GG	CT	AG	GG	GG	GG	TT
67	0	65	1	0	0	0	0	0	0	1	26.88	CC	AA	TT	GT	GG	GG	AG	GG	CC	AA	AA	GG	GG	CT	GG	GG	GG	AG	CC
68	0	63	1	0	1	1	1	0	0	0	29.14	CG	AG	TT	GG	GG	AG	AG	GG	CC	AA	AA	GG	GG	CC	AG	GG	GT	AA	TT
69	1	48	1	1	1	1	0	0	1	0	26.44	CC	GG	TT	GT	GG	AG	AA	AG	CC	AA	AA	GG	GG	CT	GG	GG	GG	GG	TT
70	0	62	1	0	1	0	0	0	0	1	24.7	CC	AG	TT	GT	GG	AG	AA	GG	TT	AA	AA	GG	GG	CT	AA	GT	GT	AG	TT
71	1	60	1	0	0	0	0	0	0	0	20.7	CC	AG	TT	GT	GG	AG	AG	AG	TT	AA	AA	GG	GG	CT	GG	GT	GG	GG	TT
72	1	67	1	0	0	1	0	0	0	1	24.97	CG	GG	TT	GG	GG	GG	GG	AG	CC	AA	AA	GG	GG	CC	GG	GG	GT	GG	TT
73	1	63	1	0	1	1	0	0	0	1	26.89	CC	AG	TT	GT	GG	AG	AG	GG	CC	AA	AA	GG	GG	CT	GG	GG	GG	GG	CT
74	0	64	1	0	0	1	0	0	0	1	25.78	CC	AG	TT	TT	GG	AG	AA	GG	CC	AA	AA	GG	GG	TT	AG	GG	TT	GG	TT
75	0	63	1	1	1	0	0	0	0	1	26.67	CC	AA	TT	GG	GG	AG	AG	GG	CC	AA	AA	GG	GG	CT	GG	GT	TT	AA	TT
76	1	59	1	0	0	1	0	0	1	1	26.62	CC	AA	TT	GG	GG	GG	AA	GG	CC	AA	AA	GG	GG	TT	AG	GG	GG	AG	CT
77	0	64	1	1	1	0	0	0	0	1	27.65	CC	AA	TT	GT	GG	AG	AG	AG	CC	AA	AA	GG	GG	CT	GG	GT	GT	AG	TT
78	0	60	1	1	1	1	0	0	0	1	32.82	CC	AA	TT	GG	GG	AG	AG	GG	CC	AA	AA	GG	GG	CT	AG	GT	GG	GG	CT
79	0	72	1	1	1	1	0	0	0	1	26.67	CC	AG	TT	GG	GG	GG	AG	GG	CC	AA	AA	GG	GG	CT	GG	GG	GT	GG	CT
80	0	46	1	0	1	1	1	1	0	0	26.67	CC	AA	TT	GG	GG	AG	AA	AG	TT	AA	AA	GG	GG	CT	AG	GG	GG	GG	TT
81	0	61	1	0	1	1	0	0	0	1	28.04	CC	AG	TT	GT	GG	GG	GG	AG	CC	AA	AA	GG	GG	TT	GG	GG	GT	GG	CT
82	0	47	1	0	1	0	0	0	0	0	26.99	CC	AG	TT	GG	GG	GG	AA	GG	CC	AA	AA	GG	GG	CT	AG	GG	GG	GG	CC
83	1	65	1	1	1	0	0	1	0	1	21.34	CC	AA	TT	GT	GG	GG	AG	GG	CC	AA	AA	GG	GG	CT	GG	GG	GG	GG	TT
84	1	71	1	0	1	1	0	0	1	1	26.71	CC	AG	TT	GT	GG	AG	AA	GG	CC	AA	AA	GG	GG	CT	GG	GT	GG	AG	TT
85	1	66	1	0	1	1	0	0	1	1	26.84	CC	AA	TT	GT	GG	AG	AG	GG	CC	AA	AA	GG	GG	TT	GG	GG	GG	AG	CT
86	0	78	1	0	1	0	1	0	0	1	20.72	CC	AA	TT	GG	GG	GG	AA	GG	CC	AA	AA	GG	GG	CT	AG	GG	GG	AG	CT
87	0	80	1	0	1	0	0	0	0	1	21.05	CG	GG	TT	GT	GG	GG	AA	GG	CC	AA	AA	GG	GG	CC	AG	GG	GT	GG	TT
88	1	75	1	0	1	0	0	0	0	1	25	CC	AA	TT	GG	GG	AG	GG	GG	CC	AG	AA	GG	GG	CT	GG	GG	GG	AG	CT
89	0	67	1	1	1	1	0	0	0	1	26.91	CC	AA	TT	GT	GG	AA	AG	GG	CC	AA	AA	GG	GG	TT	GG	GT	GT	GG	CT
90	0	72	1	0	1	1	0	0	0	1	27.56	CC	AA	TT	TT	GG	GG	AG	GG	CC	AA	AA	GG	GG	CT	GG	GG	GT	GG	TT
91	0	76	1	0	1	1	1	0	0	1	26.91	CC	AG	TT	TT	GG	GG	GG	AG	CC	AA	AA	GG	GG	CT	GG	GG	GT	GG	TT
92	1	82	1	0	1	0	0	0	0	0	20.76	CC	AG	TT	GT	GG	AG	AA	AA	CC	AA	AA	GG	GG	CC	AG	GG	GT	GG	CT
93	0	77	1	0	1	1	0	0	0	1	20.96	CC	AA	TT	GG	GG	GG	AA	GG	CT	AA	AA	GG	GG	TT	AG	GG	GG	AA	CT
94	1	55	1	0	1	0	0	0	0	1	26.95	CC	AA	TT	GG	GG	AG	AA	GG	CC	AA	AA	GG	GG	CT	GG	GT	GG	GG	CT
95	1	58	1	0	0	0	0	0	0	1	26.84	CC	AG	GT	GT	AG	AA	AA	GG	CT	AA	AA	GG	GG	CT	GG	GG	GT	AG	TT
96	0	63	1	0	0	0	0	0	0	1	28.89	CG	GG	TT	GG	GG	AG	AA	GG	CC	AA	AA	GG	GG	CT	AG	GT	GG	AG	TT
97	0	65	1	0	1	0	1	0	0	1	26.91	CC	AA	TT	GT	AG	GG	AA	AG	CT	AA	AA	GG	GG	TT	GG	GG	GG	GG	CC
98	0	66	1	0	1	0	0	0	0	1	22.77	CC	AA	TT	GT	GG	GG	AG	AG	CC	AA	AA	GG	GG	TT	GG	GG	GG	GG	CT
99	1	65	1	0	1	0	0	0	0	0	22.99	CC	AA	TT	GG	GG	AG	AG	AG	CC	AA	AA	GG	GG	CC	GG	GT	GT	GG	TT
100	0	53	1	0	1	1	0	0	0	0	26.37	CG	AG	TT	GT	GG	AA	AG	GG	CT	AA	AA	GG	GG	CT	GG	GG	GT	GG	TT
101	0	60	1	0	0	0	0	0	0	1	25.72	CC	AG	TT	TT	GG	GG	AG	GG	CT	AA	AA	GG	GG	CT	AG	GG	GG	AG	CC
102	1	61	1	0	1	0	0	0	0	1	27.34	CC	AA	TT	GG	GG	AG	AG	AG	CC	AG	AA	GG	GG	CT	GG	GG	GG	GG	CC
103	0	55	1	0	0	1	1	0	0	1	26.64	CC	AA	TT	GG	GG	AG	GG	GG	CC	AA	AA	GG	GG	CT	AG	GG	GT	AG	TT
104	1	71	1	0	1	1	0	1	0	0	26.9	CG	AG	TT	GG	GG	GG	AA	GG	CC	AA	AA	GG	GG	CT	AG	GG	GG	AG	CT
105	0	52	1	0	0	0	1	0	0	0	26.67	CC	AA	TT	GT	GG	GG	AA	AG	CT	AA	AA	GG	GG	CT	GG	GG	GT	GG	CT
106	0	56	1	0	0	0	1	0	0	0	26.67	CG	AG	GT	GG	GG	GG	AA	GG	CC	AA	AA	GG	GG	CT	AG	GG	GG	AG	TT
107	1	65	1	0	0	0	0	0	1	1	22.81	CC	GG	TT	GT	GG	AG	AA	AG	CC	AA	AA	GG	GG	CT	AG	GT	GG	AG	TT
108	0	62	1	0	1	0	0	0	0	1	26.49	CC	AA	TT	GG	GG	GG	AA	GG	CC	AA	AA	GG	GG	CT	GG	GG	GT	AA	CC
109	0	72	1	0	0	0	0	1	0	1	25.78	CC	AA	TT	TT	GG	AA	AA	AG	CC	AA	AA	GG	GG	CC	GG	GT	GT	GG	CT
110	0	55	1	0	1	1	0	0	0	0	28.04	CC	AA	TT	GG	GG	GG	AG	GG	CC	AA	AA	GG	GG	CT	GG	GG	GG	GG	CT
111	0	60	1	0	0	1	0	0	0	1	20	CC	AA	TT	GG	GG	AG	AG	GG	CC	AA	AA	GG	GG	CC	GG	GT	GG	AG	CC
112	0	73	1	0	1	1	0	1	0	1	26.48	CC	GG	TT	GG	GG	AG	AA	GG	CT	AA	AA	GG	GG	CT	AA	GT	GG	AG	TT
113	0	55	1	0	1	1	0	0	0	1	23.88	CC	AG	TT	GT	AG	AA	AA	GG	CT	AA	AA	GG	GG	CC	AG	TT	GG	GG	TT
114	0	76	1	0	1	1	1	1	0	1	27.3	CC	AA	GT	GG	GG	AG	AA	GG	CC	AA	AA	GG	GG	CT	GG	GT	GT	GG	CT
115	1	65	1	0	1	0	0	0	1	1	26.67	CG	AG	TT	TT	GG	AG	AA	GG	CC	AA	AA	GG	GG	CT	AG	GG	GT	AG	TT
116	0	73	1	0	1	1	1	1	0	0	27.69	CC	AA	TT	GT	GG	AG	AG	AG	CC	AA	AA	GG	GG	TT	AG	GG	GT	GG	TT
117	1	75	1	1	1	1	0	1	1	0	23.88	CC	AA	TT	GG	GG	AA	AA	GG	CT	AA	AA	GG	GG	CT	GG	GT	GG	AG	CT
118	1	64	1	0	1	1	0	0	1	1	26.64	CG	GG	TT	GG	GG	GG	AA	GG	CT	AA	AA	GG	GG	CC	GG	GG	GG	AA	CT
119	1	64	1	0	1	0	0	1	1	0	26.84	CG	AG	TT	GG	GG	AA	AA	GG	CC	AA	AA	GG	GG	CC	GG	TT	GT	GG	TT
120	1	67	1	0	0	0	0	0	1	1	21.37	CC	AG	TT	GT	AG	AA	AA	AA	CC	AA	AA	GG	GG	CT	AG	GG	GG	GG	TT
121	1	63	1	1	1	1	0	0	1	1	26.84	CC	AG	TT	GT	AG	GG	AA	GG	CC	AA	AA	GG	GG	CC	AA	GG	GG	AA	CC
122	0	62	1	0	1	0	0	0	0	0	26.67	CC	AG	TT	GG	GG	GG	AG	AG	CC	AA	AA	GG	GG	CT	GG	GG	GG	AG	CT
123	0	62	1	0	0	0	0	0	0	1	26.67	CC	AA	TT	GT	AG	AG	AA	GG	CT	AA	AA	GG	GG	TT	AG	GG	GT	GG	TT
124	1	77	1	0	1	0	1	0	0	0	26.94	CC	AA	TT	GT	AG	AG	AA	GG	CC	AA	AA	GG	GG	CT	GG	GG	GT	AG	TT
125	1	78	1	0	1	0	0	0	0	0	26.94	CC	AA	TT	GG	GG	AG	AG	GG	CC	AA	AA	GG	GG	TT	AG	GT	GT	GG	TT
126	1	51	1	0	1	0	0	0	0	1	27.55	CC	AA	TT	TT	GG	GG	AG	GG	TT	AA	AA	GG	GG	CT	GG	GG	GG	AG	CC
127	1	76	1	0	1	0	0	0	1	0	26.64	CC	GG	TT	GG	GG	AA	AG	GG	CC	AA	AA	GG	GG	CT	GG	GT	GT	GG	TT
128	0	75	1	0	1	0	0	1	0	0	26.78	CC	AG	TT	GG	GG	GG	AG	AA	CC	AA	AA	GG	GG	CT	GG	GG	GG	GG	CT
129	1	53	1	0	1	0	0	0	1	0	26.7	CC	AA	TT	GT	GG	AG	AG	GG	CT	AA	AA	GG	GG	CT	GG	GT	TT	AG	CT
130	0	70	1	0	0	0	0	0	0	1	34.89	CC	GG	TT	GT	GG	AA	AG	AG	CC	AA	AA	GG	GG	CT	GG	GT	GG	GG	CT
131	1	58	1	0	1	0	0	0	0	0	26.44	CC	AG	TT	GG	GG	GG	AG	GG	CC	AG	AA	GG	GG	CC	AG	GG	GG	AG	TT
132	1	66	1	1	0	0	0	0	0	1	26.17	CC	AG	TT	GG	GG	AG	AG	GG	CC	AA	AA	GG	GG	CT	AA	GT	GG	AG	CT
133	1	57	1	0	0	1	0	0	1	1	26.64	CC	AG	GT	GG	GG	GG	AG	AG	CC	AA	AA	GG	GG	CT	GG	GG	GT	GG	CT
134	1	75	1	0	1	1	1	0	0	1	27.03	CC	AA	TT	GG	GG	GG	AG	GG	CC	AA	AA	GG	GG	CT	GG	GG	GG	GG	CC
135	0	76	1	0	1	1	1	0	0	1	26.91	CC	AA	TT	TT	GG	GG	GG	GG	CC	AA	AA	GG	GG	CC	GG	GG	GT	GG	CC
136	0	50	1	0	0	0	0	0	0	0	23.92	CC	AA	TT	GT	AG	AA	AA	GG	CT	AA	AA	GG	GG	CT	GG	GG	GG	AA	TT
137	0	61	1	1	1	1	0	0	0	1	22.83	CC	AA	TT	GT	GG	GG	AA	GG	CC	AA	AA	GG	GG	CC	GG	GG	GT	GG	TT
138	0	75	1	0	1	1	1	0	0	0	26.67	CC	AG	TT	GG	GG	GG	AA	GG	CC	AA	AA	GG	GG	CT	GG	GG	GT	GG	TT
139	1	76	1	0	0	0	0	0	1	1	26.64	CC	AA	TT	GG	GG	AG	AA	GG	CT	AA	AA	GG	GG	TT	AA	GT	GG	GG	TT
140	0	52	1	1	0	1	0	0	0	1	26.95	CC	AA	TT	GT	GG	AG	AA	GG	CT	AA	AA	GG	GG	CT	GG	GG	GT	GG	TT
141	0	64	1	0	0	0	0	1	0	0	21.23	CC	AG	TT	GG	GG	GG	AG	GG	CC	AA	AA	GG	GG	CC	GG	GG	GG	GG	TT
142	0	64	1	0	1	1	1	0	0	1	26.9	CC	AA	TT	GG	GG	AG	GG	GG	CC	AA	AA	GG	GG	CT	GG	GG	GG	AG	CT
143	0	64	1	0	1	1	0	0	0	0	26.64	CG	AG	TT	GG	GG	AG	AA	GG	CC	AG	AA	GG	GG	CT	AG	GG	GT	GG	CC
144	0	61	1	0	1	1	1	0	0	1	29.56	CC	AA	GT	GG	GG	GG	AG	AG	CT	AA	AA	GG	GG	CT	AG	GG	GT	AG	CT
145	1	69	1	1	1	1	0	0	1	1	26.67	CC	AA	TT	GG	GG	GG	GG	GG	CC	AA	AA	GG	GG	CT	GG	GG	TT	GG	TT
146	0	56	1	1	0	0	0	0	0	1	26.67	CC	AA	TT	GT	GG	AG	AA	AA	TT	AA	AA	GG	GG	CT	GG	GT	GT	GG	TT
147	0	80	1	0	1	0	1	0	0	1	23.87	CC	AA	TT	GT	AG	AG	AG	GG	CC	AA	AA	GG	GG	CT	GG	GG	GT	GG	CT
148	0	60	1	0	1	0	0	0	0	1	26.37	CC	AA	TT	GT	GG	AG	AA	AG	CC	AA	AA	GG	GG	TT	GG	GT	GG	AG	CC
149	1	47	1	1	1	0	0	0	0	1	26.84	CC	AG	TT	GT	GG	GG	AA	GG	CC	AA	AA	GG	GG	CT	AG	GG	GG	AG	CT
150	0	71	1	0	1	0	0	0	0	1	26.67	CG	AG	TT	GG	GG	GG	AA	GG	CC	AA	AA	GG	GG	CT	GG	GG	GG	GG	CT
151	0	66	1	0	0	0	0	0	0	1	23.94	CC	AG	TT	GT	GG	AG	AG	GG	CC	AA	AA	GG	GG	CC	GG	GT	GG	AA	CC
152	1	66	1	0	0	0	0	0	0	1	20.81	CC	AA	TT	GT	GG	AG	AA	GG	CC	AA	AA	GG	GG	CC	GG	GT	GG	AG	CC
153	0	73	1	1	0	0	0	0	0	1	26.85	CC	AA	TT	GG	GG	AA	AA	GG	CC	AA	AA	GG	GG	CC	GG	GG	TT	GG	TT
154	1	78	1	0	1	1	1	0	1	1	29.28	CC	AG	TT	GG	GG	AG	AG	GG	CT	AA	AA	GG	GG	CT	GG	GT	GG	GG	TT
155	1	63	1	0	1	1	1	0	1	1	26.96	CC	AG	TT	GT	AG	AA	AG	GG	CC	AA	AA	GG	GG	CC	GG	GG	GT	AG	TT
156	0	66	1	0	1	0	0	0	0	1	29.09	CC	AA	TT	TT	AG	AG	AG	AG	CC	AA	AA	GG	GG	CT	AG	GG	GG	GG	TT
157	0	63	1	0	1	1	0	0	0	0	26.63	CG	AG	TT	GT	GG	AG	AA	GG	CC	AA	AA	GG	GG	CT	AG	GG	GG	GG	CT
158	0	83	1	0	1	0	0	0	0	1	24.6	CG	AG	GT	TT	GG	AG	AG	AG	CT	AA	AA	GG	GG	CT	GG	GG	GG	GG	TT
159	0	73	1	1	1	0	0	0	0	0	26.64	CC	AG	TT	GT	GG	AA	AG	AG	CC	AA	AA	GG	GG	CT	AG	GG	GG	GG	TT
160	0	53	1	0	0	1	0	0	0	1	27.94	CC	AA	TT	GG	GG	AG	AG	GG	CC	AA	AA	GG	GG	CT	GG	GG	GG	AG	CC
161	1	60	1	0	0	0	0	0	1	0	23.83	CG	AG	TT	GT	GG	AA	AG	AG	CT	AA	AA	GG	GG	CT	GG	GG	GT	AG	TT
162	0	61	1	0	1	1	1	0	0	1	23.92	CC	AA	TT	GG	GG	AG	AA	GG	CT	AA	AA	GG	GG	TT	AG	GG	GG	AG	TT
163	0	64	1	0	1	1	0	1	0	1	26.71	CC	AA	TT	GT	GG	AA	AG	AG	CC	AG	AA	GG	GG	TT	GG	GT	GG	GG	CT
164	0	56	1	0	0	1	1	0	0	1	26.67	CC	AG	TT	GT	GG	AG	AA	AG	CC	AA	AA	GG	GG	TT	GG	GG	GG	AG	CT
165	0	74	1	0	1	1	0	0	0	1	29.67	CC	AG	TT	GG	GG	GG	AA	GG	CC	AA	AA	GG	GG	CC	AG	GG	GG	GG	TT
166	0	77	1	0	1	0	0	0	0	1	26.66	CC	AG	TT	GT	GG	GG	AG	GG	CC	AA	AA	GG	GG	CT	GG	GG	GT	AA	TT
167	0	79	1	0	0	0	0	1	0	1	26.91	CC	AA	TT	GT	GG	GG	AA	AA	CC	AA	AA	GG	GG	TT	GG	GG	GG	GG	TT
168	0	66	1	1	1	1	0	1	0	0	22.94	CC	AA	TT	TT	GG	GG	AG	GG	CC	AA	AA	GG	GG	TT	AA	GG	GG	GG	CT
169	0	46	1	0	0	0	0	0	0	1	26.67	CC	AA	TT	GG	GG	AG	AA	GG	CT	AA	AA	GG	GG	TT	AA	GT	GG	GG	TT
170	0	75	1	0	0	1	0	0	0	0	26.64	CC	AG	TT	GG	GG	AG	AA	AG	CC	AA	AA	GG	GG	TT	AG	GG	GG	AG	TT
171	0	61	1	0	0	0	0	0	0	0	27.48	CG	AG	TT	GG	GG	GG	AG	GG	CC	AA	AA	GG	GG	CC	AG	GG	GG	AG	CC
172	1	82	1	1	1	0	0	1	0	1	23.92	CC	GG	TT	GG	GG	AG	GG	AG	CC	AA	AA	GG	GG	CT	GG	GG	GT	GG	TT
173	0	64	1	0	0	1	0	0	0	0	26.99	CC	AA	TT	GG	GG	AA	AG	GG	CC	AA	AA	GG	GG	CC	AG	GT	GG	AG	TT
174	0	70	1	0	0	0	0	0	0	0	22.86	CC	AA	TT	GG	GG	GG	AA	GG	CC	AA	AA	GG	GG	CT	GG	GG	GG	GG	CC
175	1	60	1	0	1	1	1	0	1	1	28.71	CC	AA	TT	GG	GG	AG	AG	GG	CC	AA	AA	GG	GG	CT	GG	GG	GG	AG	CT
176	1	62	1	0	0	0	0	0	0	1	29.76	CC	AA	TT	GG	GG	GG	AA	AG	CC	AA	AA	GG	GG	CT	AG	GG	GT	AG	TT
177	0	78	1	1	1	0	0	0	0	0	23.92	CC	AA	TT	TT	GG	AG	AG	GG	CC	AA	AA	GG	GG	TT	GG	GG	GG	GG	CT
178	0	74	1	0	1	1	1	0	1	1	28.62	CC	AG	TT	GT	GG	AG	AA	GG	CC	AA	AA	GG	GG	CT	AG	GG	GT	AG	CT
179	0	76	1	0	1	1	0	0	0	1	26.45	CC	AA	TT	GT	GG	AG	AG	GG	CT	AA	AA	GG	GG	CT	AG	GG	GG	AG	CC
180	0	71	1	0	0	1	1	1	0	1	28.62	CC	AA	TT	GT	AG	AG	AG	AG	CC	AA	AA	GG	GG	CT	AG	GT	GG	GG	TT
181	1	56	1	0	0	0	0	0	1	1	21.22	CG	AG	TT	GG	GG	AG	GG	GG	CC	AA	AA	GG	GG	CT	GG	GT	GG	GG	CC
182	0	63	1	0	1	1	0	0	1	1	25.78	CC	AA	TT	GT	GG	AG	AA	GG	CC	AA	AA	GG	GG	TT	GG	GG	GG	AG	TT
183	0	77	1	1	0	0	0	1	0	0	20	CG	GG	TT	TT	AG	GG	AG	GG	CC	AA	AA	GG	GG	CT	GG	GG	GT	GG	TT
184	0	64	1	0	1	0	0	1	0	1	26.38	CC	AG	TT	GT	AG	AG	AA	AA	CC	AA	AA	GG	GG	CC	GG	GG	GG	GG	TT
185	0	71	1	0	1	1	0	0	0	1	26.65	CC	AA	TT	GT	GG	AG	GG	GG	CT	AA	AA	GG	GG	CT	GG	GG	GG	GG	TT
186	1	71	1	1	0	0	0	0	1	1	22.94	CC	AG	TT	GG	GG	GG	GG	GG	CC	AA	AA	GG	GG	CT	GG	GG	GG	AG	TT
187	0	68	1	0	1	0	0	1	0	0	28.76	CC	AG	TT	GG	GG	AG	AA	GG	CC	AA	AA	GG	GG	TT	GG	GG	GG	GG	CT
188	0	67	1	0	1	1	1	0	0	1	26.9	CC	AA	TT	GG	GG	GG	GG	GG	CT	AA	AA	GG	GG	CT	AG	GG	GG	AG	CT
189	0	51	1	0	1	0	1	0	0	1	20.43	CC	GG	TT	GG	GG	GG	AG	AG	CC	AA	AA	GG	GG	CT	GG	GG	GG	GG	CT
190	0	66	1	0	1	1	1	0	0	1	30.39	CG	AG	TT	GG	GG	GG	AA	AG	CC	AA	AA	GG	GG	TT	AG	GG	GG	GG	CT
191	0	60	1	0	0	1	1	0	1	1	30.67	CG	AG	TT	TT	GG	AG	AG	AG	TT	AA	AA	GG	GG	TT	AG	GT	GT	GG	CT
192	0	66	1	0	0	1	1	0	0	1	28.31	CC	GG	TT	TT	AG	AG	AG	AG	CT	AA	AA	GG	GG	CT	GG	GG	GT	GG	TT
193	0	61	1	0	1	0	1	0	0	1	24	CC	AA	TT	GG	GG	GG	AG	GG	CT	AA	AA	GG	GG	TT	GG	GG	GG	AG	TT
194	0	86	1	0	0	0	0	0	0	1	21.09	CC	AA	TT	GT	GG	GG	AA	AG	CT	AA	AA	GG	GG	TT	AG	GG	GT	AG	TT
195	0	65	1	0	1	0	0	1	0	1	24.97	CC	AG	GT	GT	AG	GG	AG	GG	CC	AA	AA	GG	GG	TT	AG	GG	GG	AG	CT
196	0	71	1	0	1	1	1	1	0	1	26.64	CC	AG	TT	GG	GG	GG	AG	GG	CC	AA	AA	GG	GG	CC	AG	GG	GG	GG	TT
197	0	66	1	0	1	0	0	1	0	1	26.64	CC	AA	TT	GG	GG	AA	AA	AG	CC	AA	AA	GG	GG	CC	GG	GT	GG	AG	TT
198	0	75	1	0	1	0	0	1	0	1	26.9	CC	AG	TT	GT	GG	GG	AG	GG	CC	AA	AA	GG	GG	CT	AG	GT	GT	AG	CT
199	1	56	1	0	1	1	0	0	0	1	27.84	CC	AA	TT	GT	GG	AG	AG	AA	CC	AA	AA	GG	GG	CC	GG	GG	GT	GG	CT
200	0	66	1	1	1	1	0	1	0	1	29.67	CC	AA	TT	GG	GG	AG	AA	GG	CC	AA	AA	GG	GG	CC	AG	GG	GT	AG	TT
201	0	52	1	0	0	0	0	0	0	1	24.97	CC	AG	GT	GG	GG	AG	AA	GG	CC	AA	AA	GG	GG	CT	GG	GT	GG	GG	CT
202	0	84	1	0	0	0	0	0	0	1	26.79	CC	AG	TT	GG	GG	GG	AA	AG	CC	AA	AA	GG	GG	CT	GG	GG	GG	GG	CT
203	0	81	1	0	0	1	0	0	0	1	21.08	CG	AG	TT	GG	GG	AG	AG	GG	CC	AA	AA	GG	GG	CT	GG	GT	GG	AG	TT
204	0	62	1	0	1	1	0	0	0	1	29.64	CC	GG	TT	GT	AG	AG	AG	AG	CC	AA	AA	GG	GG	CC	GG	GG	GT	AG	CT
205	0	79	1	0	1	0	0	0	0	1	25.71	CC	AG	TT	TT	AG	AG	AA	GG	CC	AA	AA	GG	GG	CT	AG	GG	GG	AG	TT
206	0	58	1	0	1	1	1	1	0	1	26.01	CC	AA	TT	GG	GG	GG	AG	AG	CC	AA	AA	GG	GG	CT	AG	GG	GG	GG	CT
207	1	76	1	0	1	0	0	0	0	1	26.98	CC	AG	TT	GT	GG	AG	AA	GG	TT	AA	AA	GG	GG	CT	AG	GT	GT	AA	TT
208	0	79	1	0	1	0	0	0	0	0	27.67	CC	AG	GT	GT	AG	AA	AA	AG	CT	AA	AA	GG	GG	CT	AA	GG	GT	AG	CT
209	0	53	1	0	1	0	0	0	0	1	23.88	CC	AG	TT	GG	AG	AA	AA	AG	CT	AA	AA	GG	GG	CT	AG	GG	GT	AG	CT
210	0	66	1	0	1	0	0	1	0	1	24.99	CC	AG	GT	GT	AG	AA	AA	AG	CT	AA	AA	GG	GG	CT	AA	GG	GT	AG	CT
211	0	71	1	1	1	0	0	0	0	1	26.88	CC	AG	TT	GG	AG	AA	AA	AG	CT	AA	AA	GG	GG	CT	AG	GG	GT	AG	CT
212	1	74	1	0	1	0	0	0	1	1	26.48	CG	AG	TT	GG	GG	AG	AG	GG	CT	AG	AA	GG	GG	TT	AG	GT	TT	GG	TT
213	0	82	1	0	1	0	0	0	0	0	26.31	CC	AA	TT	GG	GG	GG	AA	GG	CC	AA	AA	GG	GG	CT	GG	GG	GT	AA	TT
214	0	67	1	0	1	0	0	0	0	1	24	CC	AG	TT	TT	GG	AG	AG	GG	CT	AA	AA	GG	GG	CC	GG	GT	GT	AG	TT
215	0	65	1	0	1	1	1	1	0	0	26.4	CC	AA	TT	GT	GG	AG	AG	AA	CT	AA	AA	GG	GG	TT	AG	GG	GT	GG	CC
216	0	63	1	0	1	0	1	0	0	1	26.04	CC	AG	TT	GG	GG	AA	AA	AG	CT	AA	AA	GG	GG	TT	AA	GT	GT	GG	CT
217	0	86	1	0	1	1	0	0	0	1	28.53	CC	GG	TT	GG	GG	GG	AA	GG	CC	AA	AA	GG	GG	CT	AG	GG	TT	AG	CT
218	0	66	1	0	0	0	0	0	0	0	24.97	CG	AG	TT	GT	GG	AG	AA	GG	CT	AG	AA	GG	GG	CC	AG	GG	GG	AG	CT
219	1	57	1	0	1	0	0	0	1	0	22.77	CC	AA	TT	GT	GG	AG	AG	GG	CC	AA	AA	GG	GG	CC	GG	GG	GG	AA	CT
220	0	72	1	1	1	0	1	1	0	1	27.48	CC	AG	TT	GG	GG	GG	AG	GG	CC	AA	AA	GG	GG	CT	AG	GG	GT	AG	CT
221	0	82	1	0	0	0	0	0	0	1	23.95	CC	AG	TT	GT	GG	AG	AA	AA	CT	AA	AA	GG	GG	CC	AA	GG	GG	GG	TT
222	1	65	1	0	0	1	1	1	1	1	27.34	CC	AA	TT	TT	AA	AG	AA	AG	CT	AA	AA	GG	GG	TT	GG	GT	GG	AG	CT
223	0	72	1	0	1	1	1	1	0	0	22.89	CC	AG	TT	GT	AG	AG	AG	GG	CT	AA	AA	GG	GG	CT	AG	GG	GG	AG	CT
224	0	61	1	0	0	0	1	0	0	0	26.22	CC	AA	TT	GT	GG	AG	AA	AG	CC	AA	AA	GG	GG	TT	GG	GG	GG	AG	TT
225	0	44	1	0	0	0	0	0	0	0	24	CC	AA	TT	GT	GG	AG	GG	GG	CC	AA	AA	GG	GG	CT	GG	GT	GG	GG	TT
226	0	50	1	1	1	0	0	0	0	0	26.64	CC	AA	TT	TT	AG	GG	AG	GG	CC	AA	AA	GG	GG	CT	GG	GG	GT	AA	TT
227	0	85	1	0	0	0	0	0	0	0	21.21	CC	AG	TT	GG	GG	AG	AG	GG	CC	AA	AA	GG	GG	CT	GG	GG	GG	AA	CT
228	1	56	1	1	0	1	0	0	1	1	26.71	CG	AG	TT	GG	GG	AA	AA	GG	CT	AA	AA	GG	GG	TT	AG	GT	GT	AG	TT
229	1	76	1	0	0	0	0	0	1	1	26.67	CC	AG	TT	GT	GG	GG	AA	GG	TT	AA	AA	GG	GG	CC	AA	GG	GT	AG	TT
230	0	54	1	0	1	0	0	0	0	1	26.71	CC	AG	TT	GT	GG	AG	GG	GG	CC	AA	AA	GG	GG	CT	GG	GG	GG	GG	CC
231	0	50	1	0	0	0	0	0	0	0	25.71	CC	AG	TT	GG	GG	GG	AG	GG	CC	AA	AA	GG	GG	CT	GG	GG	GT	AG	TT
232	0	66	1	0	1	0	1	0	0	0	28.4	CC	AA	TT	GT	GG	GG	GG	GG	CT	AA	AA	GG	GG	CC	AG	GG	GT	AG	CT
233	1	47	1	1	0	1	0	0	1	0	26.9	CC	AA	TT	GG	GG	AG	AG	GG	CT	AA	AA	GG	GG	CT	AG	GG	GG	AG	CT
234	0	54	1	0	1	0	0	0	0	0	26.49	CG	AG	TT	GT	GG	GG	AA	GG	CC	AA	AA	GG	GG	TT	AG	GG	GG	AG	CT
235	0	62	1	0	1	0	0	0	0	1	26.67	CC	AG	TT	GT	GG	GG	AA	GG	CT	AA	AA	GG	GG	CT	AG	GG	GG	GG	TT
236	0	65	1	0	1	0	0	1	0	0	34.72	CC	AA	TT	GG	GG	GG	AG	AG	CT	AA	AA	GG	GG	CT	AG	GG	GG	AG	TT
237	0	61	1	0	0	0	1	0	0	0	26.22	CC	AG	TT	GT	GG	GG	AA	GG	CC	AG	AA	GG	GG	CT	GG	GG	GT	AG	TT
238	0	51	1	1	0	1	0	0	0	1	24.97	CC	AG	TT	GT	AG	GG	AA	AG	CC	AA	AA	GG	GG	CT	GG	GG	GG	GG	TT
239	1	60	1	0	0	0	0	0	0	1	26.95	CC	AG	TT	GT	GG	GG	AG	AG	CC	AA	AA	GG	GG	TT	AG	GG	GG	AG	CT
240	1	60	1	0	1	0	0	0	0	1	20.4	CC	AG	TT	GT	GG	GG	AG	GG	CC	AA	AA	GG	GG	CT	GG	GG	GG	AG	CT
241	0	62	1	0	0	0	0	0	0	1	27.77	CC	AA	TT	GG	GG	AG	AG	GG	CT	AA	AA	GG	GG	CT	AG	GG	GT	GG	CT
242	1	57	1	1	1	0	0	0	1	0	26.67	CC	AA	TT	GG	GG	GG	AA	AG	CC	AA	AA	GG	GG	TT	GG	GG	GT	GG	CT
243	0	61	1	0	0	0	1	0	0	1	25.76	CC	AG	TT	GG	GG	AG	AG	GG	CC	AA	AA	GG	GG	CT	GG	GG	GG	GG	CC
244	1	77	1	0	1	0	0	0	0	1	27.74	CC	AG	TT	GG	GG	GG	AG	GG	CC	AA	AA	GG	GG	CT	AG	GG	GT	AA	TT
245	0	49	1	0	1	0	0	0	0	1	26.91	CC	AG	TT	GG	GG	AA	AA	GG	CT	AA	AA	GG	GG	CT	AG	GG	GT	AG	CT
246	1	66	1	0	1	1	0	0	0	1	24.98	CC	AG	TT	GG	GG	AG	AG	GG	CT	AG	AA	GG	GG	TT	AG	GT	TT	AG	TT
247	1	59	1	1	1	1	1	0	1	0	29.96	CC	AA	TT	GT	GG	AG	AG	GG	CC	AA	AA	GG	GG	TT	AG	GG	GG	AG	TT
248	0	65	1	0	0	0	0	0	0	1	31.53	CC	AG	TT	GT	GG	GG	AA	GG	CC	AA	AA	GG	GG	TT	AG	GG	GT	AA	TT
249	0	57	1	0	1	0	0	0	0	1	26.95	CG	AG	TT	GG	GG	AG	AG	GG	CT	AG	AA	GG	GG	TT	AG	GT	TT	AG	TT
250	1	62	1	0	0	1	0	1	1	1	26.85	CC	AG	TT	GG	GG	AG	AA	GG	CT	AA	AA	GG	GG	TT	AG	GT	TT	AG	TT
251	1	49	1	0	0	0	0	0	1	0	20.76	GG	AG	TT	TT	GG	AG	AG	GG	CC	AG	AA	AG	CG	TT	AG	GT	TT	GG	TT
252	1	50	1	0	1	0	0	0	1	0	26.5	CG	AG	TT	GG	GG	AA	AA	GG	CT	AA	AA	GG	GG	TT	AG	TT	GG	AG	CC
253	1	46	1	0	1	0	0	0	1	0	27.58	CC	AG	TT	GT	GG	AG	AA	GG	CC	AA	AA	GG	GG	CT	AG	GG	GT	GG	CC
254	1	79	1	0	1	0	0	0	1	1	22.83	CC	AG	TT	GG	GG	AG	AG	GG	CC	AA	AA	GG	GG	CT	AG	GT	GG	GG	TT
255	0	66	1	0	1	0	1	0	0	1	24.98	CC	AA	TT	GG	GG	AG	AA	GG	CC	AA	AA	GG	GG	TT	GG	GT	GT	AG	TT
256	0	63	1	0	1	0	0	0	0	0	20.18	CC	AA	TT	GT	GG	GG	GG	GG	CC	AA	AA	GG	GG	CT	GG	GG	GT	GG	TT
257	1	72	1	0	1	0	0	0	1	1	26.4	CG	AG	TT	GG	GG	AG	AG	GG	CT	AG	AA	AG	GG	TT	AG	GT	TT	GG	TT
258	0	60	1	0	1	0	0	0	1	0	26.95	CC	AA	TT	GT	GG	AG	AG	GG	CC	AA	AA	GG	GG	TT	GG	GG	GG	AA	TT
259	1	70	1	0	1	0	0	0	1	0	26.97	CG	GG	TT	GG	GG	AG	AA	GG	CC	AA	AA	GG	GG	TT	AA	GT	GT	AG	CT
260	1	62	1	0	0	0	0	0	0	1	27.58	CC	AG	TT	GT	AG	AG	AG	GG	CC	AA	AA	GG	GG	TT	GG	GG	GT	GG	CT
261	1	67	1	0	1	0	0	0	1	0	20.5	CC	AA	TT	GT	GG	GG	AG	AG	CC	AA	AA	GG	GG	TT	GG	GT	GT	GG	TT
262	1	69	1	0	0	0	0	0	1	0	26.81	CC	AA	TT	GG	GG	AA	AA	GG	CC	AA	AA	GG	GG	TT	AA	GG	GG	GG	CC
263	1	67	1	0	0	0	0	0	1	0	26.16	CG	GG	GT	GG	GG	AG	AG	GG	CC	AA	AA	GG	GG	CT	GG	GT	GT	GG	TT
264	1	64	1	0	1	0	0	0	1	0	26.86	CG	GG	TT	GT	AG	AA	AG	GG	CC	AA	AA	GG	GG	CT	GG	GG	GG	GG	TT
265	1	61	1	0	0	0	1	0	1	1	31.64	CC	AA	TT	GG	GG	AG	AA	GG	CC	AA	AA	GG	GG	TT	AG	GT	GG	GG	CC
266	1	70	1	0	1	0	0	0	0	0	26.67	CC	AA	TT	GG	GG	AG	AA	AG	CC	AA	AA	GG	GG	CT	AG	GT	GT	AG	TT
267	0	67	1	0	1	0	0	0	0	0	26.98	CC	AG	TT	GG	GG	GG	AA	AG	CC	AA	AA	GG	GG	TT	GG	GG	GT	AG	TT
268	0	74	1	0	1	0	0	0	1	0	26.94	CC	AA	TT	GT	GG	AG	AA	AG	CT	AA	AA	GG	GG	CT	GG	GG	TT	AG	TT
269	1	56	1	0	0	0	0	0	1	0	26.07	CC	AA	TT	GG	GG	AA	AG	GG	CC	AA	AA	GG	GG	CT	AG	TT	GT	AG	CT
270	1	61	1	0	1	1	1	0	0	0	26.67	CC	AA	TT	GT	GG	GG	AG	AG	CC	AA	AA	GG	GG	CC	GG	GG	GG	GG	CC
271	1	48	1	0	0	0	0	0	0	0	30.08	CC	AA	TT	GG	GG	AA	AG	GG	CC	AA	AA	GG	GG	TT	GG	GG	GT	AG	TT
272	0	67	1	1	1	0	0	0	0	0	28.31	CG	AG	TT	GT	AG	AG	AA	GG	CC	AA	AA	GG	GG	CT	AG	GG	GT	AA	CT
273	0	71	1	0	1	0	0	0	0	0	23.94	CC	AG	TT	GT	GG	AG	GG	GG	CC	AA	AA	GG	GG	TT	GG	GG	GG	AG	TT
274	0	62	1	0	1	1	0	0	0	0	20.96	CC	AA	TT	GT	GG	GG	AG	GG	CC	AA	AA	GG	GG	CC	AG	GG	GG	GG	CC
275	0	65	1	0	0	0	0	0	0	1	26.95	CC	AA	TT	GT	GG	GG	AG	AG	CC	AA	AA	GG	GG	CT	AG	GG	GG	GG	CT
276	0	67	1	0	1	0	0	0	0	1	26.67	CG	AG	TT	GT	GG	AG	AA	GG	CC	AA	AA	GG	GG	CC	AG	GG	TT	GG	TT
277	1	50	1	0	0	0	0	0	0	1	26.67	CC	AG	TT	GT	GG	GG	AA	GG	CT	AA	AA	GG	GG	CT	AG	GG	GG	AG	CT
278	0	64	1	0	0	1	0	0	0	1	26.92	CC	AA	TT	GT	GG	AA	AG	GG	CC	AA	AA	GG	GG	CT	AG	GG	GG	AA	TT
279	0	53	1	0	1	0	0	0	0	1	26.3	CG	AG	TT	GG	GG	AG	AA	GG	CT	AA	AA	GG	GG	CC	AG	GG	GT	GG	CT
280	0	73	1	0	0	0	0	0	0	1	29.3	CG	GG	TT	GG	GG	AG	AA	GG	CC	AA	AA	GG	GG	CC	GG	GT	GT	GG	CT
281	1	67	1	0	0	0	0	0	1	1	27.94	CC	AA	TT	GT	AG	GG	AA	GG	CC	AA	AA	GG	GG	CT	GG	GG	GG	AG	TT
282	0	77	1	0	1	0	0	0	1	1	26.54	CG	AG	TT	GG	GG	GG	AG	GG	CC	AA	AA	GG	GG	CC	GG	GG	GG	AA	TT
283	1	58	1	0	0	0	0	0	1	1	24.97	CC	AG	TT	GG	GG	AG	AG	GG	CT	AA	AA	GG	GG	TT	AG	GT	GT	GG	TT
284	1	64	1	0	1	0	0	0	1	0	27.1	CC	AA	TT	GG	GG	AG	GG	AG	CC	AA	AA	GG	GG	TT	GG	GT	GG	GG	TT
285	1	71	1	0	1	0	0	1	1	1	25.71	CC	AA	TT	GG	GG	AA	AG	GG	CC	AA	AA	GG	GG	CC	GG	GT	GG	AG	CT
286	0	78	1	0	0	0	0	0	1	0	28.36	CC	AA	TT	GT	GG	AG	AG	GG	CC	AA	AA	GG	GG	TT	GG	GG	GT	GG	CT
287	0	71	1	0	1	0	1	0	0	1	29.62	CC	AA	TT	GT	GG	AG	AA	AG	CC	AA	AA	GG	GG	CT	GG	GT	GG	AG	TT
288	0	67	1	0	1	1	0	1	0	0	27.54	CC	AA	TT	GT	GG	AA	AA	GG	CT	AG	AA	GG	GG	CC	GG	GT	GT	AA	CT
289	0	81	1	0	1	0	0	0	0	1	26.95	CC	AG	TT	GT	GG	AG	AA	GG	CC	AA	AA	GG	GG	TT	GG	GT	GG	GG	CT
290	0	67	1	0	1	0	0	0	0	1	23.88	CC	AA	TT	GT	GG	AA	AA	GG	CC	AA	AA	GG	GG	TT	GG	GG	GT	AG	CT
291	0	75	1	1	1	0	0	0	0	1	26.9	CC	AG	TT	GT	GG	GG	AA	AG	CC	AA	AA	GG	GG	TT	GG	GG	GG	AG	CT
292	0	75	1	0	1	0	0	0	0	1	27.3	CC	AA	GT	GG	GG	AA	AA	AG	CC	AA	AA	GG	GG	CT	GG	GT	GG	GG	CT
293	0	47	1	0	0	0	0	0	0	1	26.91	CG	AG	TT	GG	GG	AG	AG	GG	CC	AA	AA	GG	GG	CC	GG	GG	GG	AG	TT
294	0	66	1	0	1	1	0	0	0	0	26.4	CC	AA	TT	GT	GG	GG	GG	AG	CT	AA	AA	GG	GG	CT	GG	GG	GG	AG	TT
295	1	78	1	0	1	0	0	1	0	1	30.02	CC	AA	TT	GT	AG	AG	AA	AG	CC	AA	AA	GG	GG	CT	AA	GG	GT	GG	TT
296	0	46	1	1	0	1	0	0	0	1	29.05	GG	GG	TT	GT	GG	AG	AG	AG	CC	AA	AA	GG	GG	CT	AG	GT	GT	AG	CT
297	1	42	1	0	1	0	0	1	0	1	28.01	CC	AG	TT	TT	AG	AG	AG	GG	CC	AA	AA	GG	GG	CT	GG	GT	GG	GG	CT
298	0	67	1	0	0	0	0	0	0	0	20	CC	AA	TT	GG	GG	AG	AA	AG	CC	AA	AA	GG	GG	CT	AG	GT	GT	AG	CT
299	0	60	1	0	0	0	0	0	0	1	23.88	CC	GG	TT	GG	GG	GG	AG	GG	CC	AA	AA	GG	GG	CC	AG	GG	GT	AG	TT
300	1	71	1	0	1	0	1	0	1	1	30.25	CC	AG	TT	GG	GG	AG	AA	AG	CC	AA	AA	GG	GG	CC	GG	GG	GT	GG	CT
301	0	53	1	1	1	1	0	1	0	0	23.95	CC	AA	TT	GT	AG	AG	AA	AG	CC	AA	AA	GG	GG	CC	GG	GT	GT	GG	TT
302	1	65	1	0	1	0	1	0	0	1	23.95	CC	GG	TT	GT	GG	GG	GG	AG	CC	AA	AA	GG	GG	TT	GG	GG	GT	GG	TT
303	0	60	1	0	1	0	0	0	0	0	32.34	CC	AA	TT	GT	AG	AG	AG	GG	CC	AA	AA	GG	GG	CT	GG	GG	GT	GG	CC
304	1	72	1	0	0	0	1	1	0	1	26.95	CC	AG	TT	GT	GG	GG	AA	GG	CT	AA	AA	GG	GG	CT	AG	GG	GG	GG	CT
305	0	74	1	0	0	0	0	1	0	1	26.94	CC	AA	TT	GG	GG	GG	GG	GG	CT	AA	AA	GG	GG	CC	GG	GG	TT	AA	TT
306	1	61	1	0	1	0	0	0	1	1	26.17	CC	AA	TT	GT	GG	AA	AG	GG	CC	AA	AA	GG	GG	TT	GG	GG	GG	GG	CT
307	0	68	1	0	1	1	1	0	0	1	31.74	CC	AG	TT	GT	GG	GG	AG	GG	CC	AA	AA	GG	GG	TT	GG	GG	GG	AA	TT
308	1	74	1	0	1	0	0	0	1	1	26.37	CC	AA	TT	GT	AG	GG	AA	GG	TT	AA	AA	GG	GG	CT	GG	GG	GT	AG	TT
309	1	73	1	0	0	0	1	0	0	1	28.32	CC	GG	GT	GT	AG	AG	AA	AG	CC	AA	AA	GG	GG	TT	GG	GG	GG	AG	TT
310	1	65	1	0	0	0	0	0	1	1	28.23	CC	GG	TT	GG	GG	AA	AA	GG	CC	AA	AA	GG	GG	CC	AA	GT	GG	GG	CT
311	0	64	1	0	0	0	0	0	0	1	26.95	CC	AA	TT	GT	GG	AG	AG	GG	CC	AA	AA	GG	GG	CT	GG	GG	GT	AG	TT
312	1	62	1	1	1	0	0	0	1	1	26.94	CC	AG	TT	GG	GG	AG	AA	GG	CT	AA	AA	GG	GG	TT	AG	GT	TT	AG	TT
313	0	67	1	0	1	0	1	0	0	1	23.87	CC	AA	TT	TT	GG	GG	AA	AG	CC	AA	AA	GG	GG	CT	AG	GG	GG	AG	CT
314	1	69	1	0	0	0	0	0	1	0	26.67	CC	AA	TT	GG	GG	AG	AA	GG	CC	AA	AA	GG	GG	CC	AG	GG	GG	AG	CT
315	1	51	1	0	0	0	0	0	1	0	26.95	CC	AA	TT	GG	GG	AG	AA	GG	CC	AA	AA	GG	GG	CC	AG	GG	GG	AG	CT
316	0	60	1	0	0	0	0	0	0	0	23.88	CC	AG	GG	GG	AG	AA	AA	AG	CT	AA	AA	GG	GG	CT	AA	GG	GT	AG	CT
317	0	51	1	0	1	0	1	0	0	0	32.39	CC	AG	TT	GG	GG	AG	AA	GG	CT	AA	AA	GG	GG	TT	AG	GT	TT	AG	CT
318	1	41	1	0	0	0	0	0	1	0	26.64	CC	AA	TT	GT	AG	GG	AA	GG	CT	AA	AA	GG	GG	CT	GG	GG	GT	AG	CT
319	1	41	1	0	0	0	0	0	1	1	26.67	CC	AA	TT	TT	AG	AG	AG	GG	CC	AA	AA	GG	GG	CC	AG	GG	GT	AA	CT
320	0	60	1	0	0	0	0	0	0	0	23.88	CG	GG	TT	GG	GG	AG	GG	AG	CC	AA	AA	GG	GG	CT	GG	GG	TT	AG	TT
321	0	47	1	0	0	0	0	0	0	1	26.85	CC	AA	TT	GT	GG	GG	AA	AG	CC	AA	AA	GG	GG	CC	GG	GG	TT	GG	TT
322	0	75	1	0	0	0	0	0	0	1	32.89	CC	AG	TT	GG	GG	AA	AA	GG	CC	AA	AA	GG	GG	CT	AG	GG	GT	GG	CT
323	0	54	1	0	1	0	0	0	0	1	26.9	CC	AG	TT	GG	GG	GG	AG	GG	CC	AA	AA	GG	GG	CC	GG	GG	GG	GG	CC
324	1	56	1	0	0	0	0	0	0	0	26.4	CC	AG	GT	GG	GG	AG	AA	GG	CC	AA	AA	GG	GG	CC	GG	GG	GG	GG	CT
325	0	50	1	0	0	0	0	0	0	1	26.67	GG	GG	TT	GT	GG	AG	AG	GG	CC	AA	AA	GG	GG	TT	GG	GG	GT	AG	TT
326	1	61	1	0	1	0	0	0	1	0	23.87	CC	AA	TT	GT	AG	GG	AG	GG	CC	AA	AA	GG	GG	CC	GG	GG	GT	GG	CC
327	1	72	1	0	1	0	0	0	0	0	22.75	CC	AA	TT	GT	GG	GG	GG	GG	CT	AA	AA	GG	GG	CT	GG	GG	GG	AG	TT
328	1	44	1	0	0	0	0	0	1	0	25.71	CC	AA	TT	GT	AG	AG	AA	GG	CC	AA	AA	GG	GG	CT	AG	GG	GG	AG	TT
329	1	65	1	0	1	0	0	0	1	0	26.64	GG	AG	TT	GG	GG	AG	AG	GG	CC	AG	AA	AG	GG	TT	AG	GT	TT	GG	TT
330	0	76	1	0	0	0	0	0	0	0	26.64	CC	AA	TT	TT	AG	GG	AA	GG	CC	AA	AA	GG	GG	CT	GG	GG	GG	GG	CT
331	1	88	1	0	1	1	0	0	0	1	27.97	CG	GG	TT	GT	GG	GG	AA	GG	CT	AA	AA	GG	GG	CT	AG	GG	GG	GG	CT
332	1	67	1	1	1	0	0	1	1	0	26.64	CG	GG	TT	TT	GG	AA	AA	GG	CT	AA	AA	GG	GG	TT	GG	GG	GG	AG	TT
333	0	72	1	0	0	0	0	0	0	1	20.25	CC	AA	TT	GT	AG	AG	AG	GG	CC	AA	AA	GG	GG	TT	GG	GT	GG	AG	CT
334	0	70	1	0	0	0	0	0	0	0	24.97	CC	AG	TT	GG	AG	AA	AA	AG	CT	AA	AA	GG	GG	CT	AA	GG	GT	AG	CT
335	0	49	1	0	0	0	0	0	0	0	26.91	CC	AG	TT	GT	GG	GG	AG	GG	CT	AA	AA	GG	GG	TT	GG	GG	GG	AG	CT
336	1	61	1	0	0	0	0	0	1	0	28.76	CC	GG	TT	GG	GG	AG	GG	GG	CC	AA	AA	GG	GG	TT	GG	GG	GG	AA	TT
337	0	75	1	0	0	0	0	0	0	1	20.62	CC	AG	TT	GG	GG	AG	AA	GG	CT	AA	AA	GG	GG	CT	AG	GG	GT	AG	CC
338	0	69	1	0	0	0	1	0	0	0	27.39	CC	AG	TT	GG	GG	AG	AA	GG	CT	AA	AA	GG	GG	CC	AG	GG	GT	AG	CT
339	1	60	1	0	1	0	0	0	1	0	26.91	CC	AG	TT	GG	GG	AA	AG	AG	CC	AA	AA	GG	GG	CT	GG	TT	GG	GG	TT
340	0	61	1	0	0	0	0	0	0	1	26.29	CC	AG	TT	GG	GG	GG	AA	AG	CC	AA	AA	GG	GG	CT	AA	GG	GG	AG	CC
341	0	67	1	0	1	0	0	0	0	1	30.86	CC	GG	GT	GT	GG	AG	AA	AG	CC	AG	AA	GG	GG	TT	AG	GT	GG	GG	TT
342	0	72	1	0	1	0	0	1	0	0	29.28	CC	AG	GT	GT	GG	AG	AG	GG	CC	AA	AA	GG	GG	CT	GG	GG	GG	AA	CT
343	1	50	1	0	1	0	0	0	0	0	26.91	CC	AG	TT	GG	GG	AG	AA	GG	CT	AA	AA	GG	GG	CC	AG	GG	GT	AG	CT
344	1	72	1	1	0	0	0	1	1	0	26.9	CG	AG	TT	GT	GG	AG	AG	GG	CC	AA	AA	GG	GG	CT	GG	GT	GT	GG	CT
345	0	51	1	0	1	0	0	0	0	0	26.91	CC	AG	TT	GT	AG	GG	AG	GG	CC	AA	AA	GG	GG	TT	AG	GG	GT	AG	TT
346	1	65	1	0	0	0	1	0	1	0	32.02	CC	AG	TT	GG	GG	AG	AG	GG	CT	AG	AA	GG	GG	TT	AG	GT	TT	AG	TT
347	0	67	1	0	1	0	1	0	0	0	24.99	CC	AA	TT	GG	GG	GG	AA	AG	CC	AA	AA	GG	GG	CT	AA	GG	GG	GG	TT
348	0	68	1	0	0	0	0	0	0	1	25.67	CC	AG	TT	TT	AG	AA	AA	GG	CC	AA	AA	GG	GG	CT	GG	GG	GG	GG	TT
349	1	62	1	0	0	0	0	0	0	1	29.09	CG	AG	TT	GT	GG	GG	AG	GG	CC	AA	AA	GG	GG	CT	GG	GG	GG	GG	CT
350	1	51	1	0	1	0	1	0	1	0	28.6	CC	GG	TT	GT	GG	AA	AG	GG	CC	AA	AA	GG	GG	CT	GG	GT	GG	AG	CT
351	1	45	1	0	0	1	0	0	1	1	24.97	CC	AG	TT	GG	GG	AG	GG	GG	CC	AG	AA	GG	GG	TT	GG	GG	GG	AG	CT
352	0	74	1	0	0	0	0	0	0	1	23.88	CC	AA	TT	GG	GG	AG	AG	GG	CT	AA	AA	GG	GG	TT	GG	GT	GG	AA	CT
353	0	52	1	0	0	0	0	0	0	1	29.76	CC	AA	TT	TT	GG	GG	AA	GG	CC	AA	AA	GG	GG	CT	GG	GG	GG	GG	TT
354	0	66	1	0	1	0	0	0	0	0	26.94	CC	AG	TT	GG	AG	AA	AA	AG	CT	AA	AA	GG	GG	CT	AG	GG	GT	AG	CT
355	0	52	1	0	0	0	0	0	0	0	21.08	CC	AA	TT	GT	GG	AG	GG	AA	CT	AA	AA	GG	GG	CC	AG	GG	GG	GG	CT
356	0	52	1	1	0	0	0	0	0	1	26.04	CC	AG	GT	GT	GG	AG	AA	AA	CT	AA	AA	GG	GG	CT	AG	GG	TT	GG	TT
357	0	52	1	0	1	0	0	0	0	0	20.06	CC	AG	TT	GG	GG	AA	AA	GG	CT	AA	AA	GG	GG	CC	AG	GG	GT	AG	CT
358	0	58	1	0	0	0	1	0	0	1	32.05	CG	GG	TT	GT	AG	GG	AG	GG	CC	AA	AA	GG	GG	TT	GG	GG	GT	AA	CT
359	0	72	1	0	1	1	1	0	0	1	23.88	CC	AA	TT	TT	GG	AG	AG	GG	CC	AA	AA	GG	GG	CC	AG	GG	GG	AA	TT
360	0	68	1	0	0	0	0	0	0	0	23.88	CC	AG	TT	GG	AG	AA	AA	AG	CT	AA	AA	GG	GG	CT	AA	GG	GT	AG	CT
361	1	50	1	1	1	0	0	0	0	0	27.61	CC	AA	TT	GT	GG	AA	AA	GG	CC	AA	AA	GG	GG	TT	GG	GT	GT	GG	CT
362	1	69	1	0	0	0	0	0	1	1	31.25	CG	AG	TT	GG	GG	AG	AG	GG	CT	AG	AA	GG	GG	TT	AG	GT	TT	GG	TT
363	1	47	1	0	0	0	0	0	1	0	29.05	CG	AG	TT	GG	GG	AG	AG	GG	CT	AG	AA	GG	GG	TT	AG	GT	TT	GG	TT
364	1	66	1	0	0	0	0	0	1	1	26.78	CC	AG	TT	GT	GG	AG	GG	AG	CC	AA	AA	GG	GG	CC	GG	GT	TT	GG	TT
365	0	69	1	0	1	0	1	1	0	1	27.47	CC	AG	TT	GG	GG	AG	AA	GG	CT	AA	AA	GG	GG	CC	AG	GT	TT	AG	CT
366	1	59	1	0	1	0	0	0	1	1	26.37	CC	AG	TT	GG	GG	AG	AG	GG	CC	AA	AA	GG	GG	TT	GG	GT	GG	AG	CT
367	1	78	1	0	1	0	1	0	0	1	26.77	CC	AG	TT	GG	GG	AG	AA	GG	CT	AA	AA	GG	GG	CC	AG	GG	TT	AG	CT
368	0	71	1	0	1	0	0	0	0	0	21.1	CC	AG	TT	GG	GG	GG	AA	AG	CC	AA	AA	GG	GG	TT	AG	GG	GT	AG	CT
369	0	55	1	0	1	0	1	0	0	1	25.71	CC	AG	TT	GG	GG	GG	AG	GG	CC	AA	AA	GG	GG	CC	GG	GG	GT	GG	TT
370	0	60	1	0	1	0	0	0	0	1	28.44	CC	AG	TT	GG	GG	AA	AA	GG	CT	AA	AA	GG	GG	CC	AG	GG	GT	AG	CT
371	1	63	1	0	1	0	0	0	1	1	26.35	CC	AG	TT	GG	GG	GG	GG	GG	CT	AA	AA	GG	GG	TT	GG	GG	GG	AA	TT
372	0	62	1	0	1	0	0	0	0	0	31.11	CC	AA	TT	GG	GG	AA	AA	AG	CC	AA	AA	GG	GG	TT	GG	TT	GG	GG	CT
373	0	49	1	0	0	0	0	0	0	0	27.06	CC	AG	TT	GT	GG	AG	AG	GG	CT	AA	AA	GG	GG	CC	GG	GT	GG	AG	CT
374	1	49	1	0	0	0	0	1	0	0	26.95	CC	AG	TT	TT	GG	AG	AG	GG	CC	AA	AA	GG	GG	CT	GG	GG	GT	AA	TT
375	0	52	1	0	0	0	1	0	0	0	26.67	CC	AG	TT	GT	AG	GG	AG	GG	CC	AA	AA	GG	GG	CT	AG	GG	GT	GG	CC
376	1	61	1	0	0	0	0	0	1	1	20.32	CC	AG	GT	GT	GG	AG	AG	GG	CC	AA	AA	GG	GG	CT	GG	GG	GG	AG	CT
377	0	71	1	0	1	0	1	0	0	0	29.08	CC	AA	TT	GT	GG	AG	AA	GG	CC	AA	AA	GG	GG	CT	AA	GG	GG	AG	TT
378	0	64	1	0	1	0	1	1	0	0	26.64	CC	AA	TT	GT	GG	AG	AA	AA	CC	AA	AA	GG	GG	CT	AG	GG	GG	GG	TT
379	1	49	1	0	0	0	0	0	1	0	26.67	CC	AG	TT	GG	GG	AG	AA	GG	CT	AA	AA	GG	GG	TT	AG	GT	TT	AG	TT
380	0	69	1	0	1	0	0	0	0	0	26.71	CC	AG	TT	GT	GG	GG	AA	GG	CC	AG	AA	GG	GG	CT	GG	GG	TT	GG	CT
381	0	57	1	0	1	0	0	0	0	0	21.46	CC	AG	TT	GT	GG	GG	AA	GG	CC	AA	AA	GG	GG	CT	AG	GG	GG	AG	TT
382	0	50	1	0	0	0	0	0	0	0	21.29	CG	AG	TT	GT	AG	GG	AA	GG	CC	AA	AA	GG	GG	CC	AG	GG	GG	GG	CT
383	0	65	1	0	1	0	0	0	0	0	26.4	CC	AA	GT	GG	GG	GG	AA	AG	CC	AA	AA	GG	GG	CT	GG	GG	GT	AG	CT
384	0	50	1	0	0	0	0	0	0	0	27.78	CC	AG	TT	GG	GG	GG	AG	AG	CC	AA	AA	GG	GG	CT	AG	GG	GT	GG	CT
385	1	72	1	0	0	0	0	0	1	0	22.86	CC	AG	TT	GG	GG	AG	AA	GG	CT	AA	AA	GG	GG	TT	AG	GT	TT	AG	CT
386	0	54	1	0	0	0	0	0	0	0	25.78	CC	AA	TT	GG	GG	AG	AA	AG	CT	AG	AA	GG	GG	TT	GG	GG	GG	AG	CT
387	0	68	1	0	0	0	1	0	0	0	27.19	CC	AA	TT	GG	GG	AG	AA	GG	CC	AA	AA	GG	GG	CT	AG	GG	GT	GG	TT
388	0	64	1	0	0	0	0	0	0	0	26.63	CC	AG	TT	GT	GG	AG	AG	AG	CT	AA	AA	GG	GG	CT	GG	GT	GG	GG	CT
389	1	83	1	0	0	0	0	0	1	1	33.23	CG	AG	GT	TT	GG	AG	AG	GG	CT	AA	AA	GG	GG	CT	GG	GG	GT	AG	CT
390	1	52	1	0	0	0	1	0	1	1	26.67	CC	AA	TT	TT	GG	GG	AG	GG	CT	AA	AA	GG	GG	CT	GG	GG	GT	AA	CT
391	0	48	1	0	0	0	1	0	0	1	30.33	CC	AG	TT	GG	GG	AA	AG	AG	CT	AA	AA	GG	GG	TT	GG	TT	GT	GG	TT
392	0	47	1	0	0	0	0	1	0	1	26.95	CC	AA	TT	GT	GG	AG	AG	GG	CC	AA	AA	GG	GG	CT	GG	GT	GT	AG	CT
393	1	52	1	0	0	0	0	0	1	0	20.83	CG	AG	TT	GT	AG	AG	AA	GG	CC	AA	AA	GG	GG	CC	AG	GT	GG	AG	CT
394	1	64	1	1	1	0	0	0	0	0	23.88	CC	AA	TT	GT	GG	GG	AG	GG	CC	AA	AA	GG	GG	TT	GG	GG	GG	AG	TT
395	1	60	1	1	0	1	1	1	1	0	26.94	CG	GG	TT	TT	GG	AA	AG	GG	CC	AA	AA	GG	GG	TT	GG	GG	GG	AA	TT
396	0	62	1	0	0	0	0	0	0	0	26.67	CC	GG	TT	GT	GG	AG	AA	GG	CC	AG	AA	GG	GG	CT	AA	GG	GG	AA	TT
397	0	60	1	0	1	1	0	0	0	1	25.71	CG	AG	TT	GG	GG	AA	AG	GG	CC	AA	AA	GG	GG	CT	GG	GT	GG	GG	CT
398	0	69	1	0	1	0	0	0	0	0	29.78	CC	AG	GT	GT	GG	GG	AG	AG	CC	AA	AA	GG	GG	TT	AG	GG	GG	AG	CT
399	1	58	1	0	0	0	0	0	0	0	24.97	CC	AA	TT	GG	GG	GG	AA	GG	CC	AA	AA	GG	GG	CT	AG	GG	GG	AG	TT
400	0	55	1	1	0	0	0	0	0	0	26.37	CC	AA	TT	GT	GG	AG	AG	GG	CC	AA	AA	GG	GG	CT	GG	GG	GT	AG	TT
401	1	58	1	0	0	0	0	0	0	1	26.93	CC	AA	GT	GT	AG	AG	AG	AA	CT	AA	AA	GG	GG	CT	GG	GG	TT	GG	TT
402	0	56	1	0	0	0	0	0	0	0	26.67	CC	AA	TT	GG	GG	AG	GG	GG	CC	AA	AA	GG	GG	CT	GG	GG	GG	GG	CC
403	1	59	1	0	1	0	0	0	1	0	26.67	CC	AA	TT	GG	GG	AG	AA	GG	CT	AA	AA	GG	GG	CT	AG	GG	GG	GG	TT
404	1	62	1	0	0	0	0	0	1	1	26.86	CC	AG	TT	GG	GG	AG	AA	AG	CC	AA	AA	GG	GG	CT	GG	GT	GG	AG	TT
405	1	52	1	0	1	0	1	0	0	0	26.66	CG	AG	TT	GG	GG	AA	AG	AG	CC	AA	AA	GG	GG	CT	GG	GG	GG	GG	TT
406	0	45	1	1	0	1	0	0	0	1	26.39	CG	AG	TT	GT	GG	AA	AG	AG	CC	AA	AA	GG	GG	CT	GG	GT	GG	GG	CT
407	1	57	1	1	1	1	0	0	0	1	30.12	CC	AA	TT	GT	AG	AG	AG	GG	CC	AA	AA	GG	GG	TT	GG	GG	GG	AG	CT
408	0	60	1	0	1	0	1	0	0	0	27.29	CC	AA	TT	GG	GG	AG	AG	GG	CC	AA	AA	GG	GG	CT	AG	GG	GT	AA	CT
409	1	80	1	0	1	0	1	0	0	1	26.23	CC	AA	TT	GT	GG	GG	AG	GG	CC	AA	AA	GG	GG	TT	GG	GG	GG	AG	TT
410	1	64	1	1	1	1	0	0	1	1	26.73	CG	GG	TT	GG	GG	AA	AG	GG	CC	AA	AA	GG	GG	CT	GG	TT	GG	AA	TT
411	1	73	1	0	1	1	0	0	0	1	26.67	CG	AG	TT	GT	GG	AG	AA	GG	CT	AA	AA	GG	GG	CT	AA	GG	GT	GG	TT
412	1	66	1	0	1	0	0	0	1	1	27.85	CC	AA	GT	TT	GG	AA	AA	GG	CC	AA	AA	GG	GG	CC	AG	GG	GG	AA	TT
413	0	68	1	1	0	0	0	0	0	1	26.57	CC	AG	TT	GT	GG	AA	AG	AG	CC	AA	AA	GG	GG	TT	AG	GG	TT	GG	TT
414	1	72	1	0	1	0	0	1	1	0	21.23	CC	AA	TT	GT	GG	AA	AA	GG	CC	AA	AA	GG	GG	CC	AG	GG	GG	AG	TT
415	1	59	1	0	0	0	0	1	1	1	26.67	CC	AA	TT	GG	GG	AG	AA	GG	CT	AA	AA	GG	GG	TT	AG	GG	GT	AG	CT
416	0	52	1	1	0	1	0	0	0	0	26.91	CC	AG	TT	GT	GG	GG	AG	GG	CC	AA	AA	GG	GG	TT	GG	GG	GG	AG	CT
417	1	52	1	0	1	1	1	0	0	0	20.31	CG	GG	TT	GT	GG	AA	AA	AA	CT	AA	AA	GG	GG	CT	GG	GT	GG	GG	TT
418	1	52	1	0	1	1	0	0	0	1	26.89	CC	AA	TT	TT	AG	AA	AG	GG	CC	AA	AA	GG	GG	CT	GG	GT	TT	GG	TT
419	0	47	1	0	0	0	0	0	0	0	24.97	CC	AA	TT	GG	GG	AG	AA	GG	CC	AA	AA	GG	GG	CC	GG	GG	GG	AG	CC
420	1	62	1	0	1	0	1	0	1	0	26.67	CC	AA	GT	GT	GG	AG	AG	GG	CC	AA	AA	GG	GG	TT	AG	GT	GG	AG	CT
421	0	65	1	0	1	1	1	0	0	0	30.02	CC	AG	TT	GG	GG	AA	AG	GG	CT	AA	AA	GG	GG	TT	GG	GT	GT	GG	CC
422	1	63	1	0	0	1	0	1	0	0	23.88	CC	AA	TT	GT	GG	GG	AA	AG	CC	AA	AA	GG	GG	CC	GG	GG	GT	AG	TT
423	0	62	1	0	0	0	0	0	0	0	26.71	CC	AG	TT	GT	GG	AA	AG	AG	CC	AA	AA	GG	GG	CT	GG	GT	GT	GG	TT
424	0	61	1	0	1	0	0	0	0	1	21.23	CC	AA	TT	GT	AG	AG	AG	GG	TT	AA	AA	GG	GG	CT	GG	GG	TT	AG	CT
425	0	62	1	0	1	0	0	0	0	0	31.23	CG	GG	TT	GG	GG	AG	AA	GG	CC	AA	AA	GG	GG	CC	AG	GG	GT	AG	CT
426	0	63	1	0	1	0	1	0	0	1	27.59	CC	GG	TT	GT	GG	AG	GG	GG	CT	AA	AA	GG	GG	TT	AG	GG	GT	GG	CC
427	0	61	1	0	0	1	0	0	0	0	26.88	CC	AA	TT	GT	AG	GG	AG	GG	CC	AA	AA	GG	GG	CT	GG	GG	GT	AA	CT
428	0	60	1	0	0	1	0	0	0	0	24	CC	AA	TT	TT	GG	GG	AA	AG	CC	AA	AA	GG	GG	TT	AA	GG	GG	GG	CT
429	1	63	1	0	1	0	0	1	1	1	21.08	CG	AG	TT	GG	GG	AG	AG	GG	CT	AG	AA	GG	GG	TT	AG	GT	TT	GG	TT
430	0	74	0	1	0	0	0	0	1	0	24.34	CC	AG	TT	GG	GG	AA	AG	GG	CC	AA	AA	GG	GG	TT	AA	GT	GT	AG	TT
431	1	65	0	0	1	0	0	0	0	0	24.9	CC	GG	TT	GT	GG	GG	GG	AG	CC	AA	AA	GG	GG	CT	GG	GG	GG	AG	TT
432	1	71	0	0	1	0	0	0	1	1	24.7	CC	AA	TT	GT	GG	AG	AA	GG	CT	AA	AA	GG	GG	TT	GG	GG	GT	GG	TT
433	0	65	0	0	1	0	0	0	0	0	26.95	CC	AA	TT	GT	GG	GG	AG	GG	CC	AA	AA	GG	GG	CT	AG	GG	GT	GG	CT
434	0	63	0	0	0	0	0	0	0	1	25.5	CC	AA	TT	GT	GG	GG	AA	GG	CC	AA	AA	GG	GG	CT	GG	GG	GT	GG	TT
435	0	53	0	0	0	0	0	0	1	0	31.63	CC	AG	TT	GG	GG	GG	AA	GG	CT	AA	AA	GG	GG	TT	GG	GG	GT	AG	CT
436	1	50	0	0	0	0	0	0	1	1	27.22	CC	AA	TT	GG	GG	AA	AG	GG	CC	AA	AA	GG	GG	CT	GG	TT	GT	GG	TT
437	0	60	0	0	0	0	0	0	1	1	29.09	CC	AA	TT	GT	GG	GG	GG	GG	CT	AA	AA	GG	GG	CT	GG	GG	GG	AG	TT
438	0	50	0	0	1	0	0	0	0	0	24.3	CC	AG	TT	GG	GG	AA	AA	GG	CT	AA	AA	GG	GG	CC	GG	GT	GG	AG	TT
439	0	69	0	0	1	1	0	0	0	0	30.3	CC	AG	GT	GT	GG	AG	AA	GG	CC	AA	AA	GG	GG	CT	GG	GT	GG	GG	CT
440	1	60	0	0	1	0	0	0	0	0	26.88	CC	AA	TT	GT	GG	GG	AA	AG	CC	AG	AA	GG	GG	TT	GG	GG	TT	GG	TT
441	0	56	0	0	0	0	0	0	1	1	25.4	CC	AG	TT	GT	GG	AG	AG	GG	CC	AA	AA	GG	GG	CT	AG	GT	GT	AG	TT
442	0	57	0	0	0	0	0	0	0	0	25.97	CC	AG	TT	GT	GG	GG	AA	GG	CC	AA	AA	GG	GG	CT	AG	GG	GG	GG	TT
443	1	46	0	0	0	0	1	0	1	1	27.47	CC	AG	TT	GG	GG	GG	AA	AG	CC	AA	AA	GG	GG	CT	AG	GG	GT	GG	TT
444	0	75	0	0	1	0	0	0	0	1	25.5	CC	AA	TT	GT	GG	AA	AG	GG	CC	AG	AA	GG	GG	TT	AG	GG	GG	AG	TT
445	0	55	0	0	0	0	0	0	0	0	21.79	CC	AA	TT	GT	GG	GG	AA	GG	CC	AA	AA	GG	GG	CT	AG	GG	GT	AG	TT
446	1	61	0	0	1	1	0	0	1	1	25.2	CC	AA	TT	GG	GG	AA	AG	AG	CC	AA	AA	GG	GG	TT	GG	GG	GT	GG	CT
447	1	75	0	0	1	0	0	0	0	0	26.67	CC	AG	TT	GG	GG	AA	AA	GG	CC	AA	AA	GG	GG	CT	AG	TT	GT	AG	TT
448	1	68	0	0	0	0	0	0	0	0	25.71	CC	AG	TT	GG	GG	GG	AG	GG	CT	AA	AA	GG	GG	TT	GG	GG	GT	AG	TT
449	1	75	0	0	1	1	0	0	1	0	24.38	CC	AA	GT	GT	GG	AA	AG	AG	CC	AA	AA	GG	GG	CT	AG	TT	GG	GG	CT
450	1	63	0	0	0	0	1	0	0	0	27.7	CG	AG	TT	TT	AG	GG	AG	GG	CT	AA	AA	GG	GG	CT	AA	GG	GG	AG	TT
451	1	58	0	0	0	0	0	0	1	1	25.2	CC	AG	TT	GG	GG	AA	AG	GG	CC	AA	AA	GG	GG	CT	GG	GG	GT	GG	CT
452	0	47	0	0	1	1	0	0	1	0	24.92	CC	AA	TT	GG	GG	AG	AA	GG	CC	AA	AA	GG	GG	CC	AG	GT	GT	GG	TT
453	0	62	0	0	1	1	0	0	0	1	25.67	CG	AG	TT	GT	GG	AG	AG	GG	CC	AA	AA	GG	GG	TT	AG	GG	GT	GG	CT
454	0	64	0	0	0	0	1	1	0	0	21.48	CC	AG	GT	GG	GG	AG	AA	GG	CC	AA	AA	GG	GG	CT	AG	GT	GG	GG	CT
455	0	58	0	1	1	0	0	0	0	1	25.33	CC	AA	TT	GG	GG	AA	AG	GG	CT	AA	AA	GG	GG	CT	AG	GG	GT	AG	TT
456	0	77	0	0	0	0	0	0	1	1	23.8	CC	AG	TT	GG	GG	AG	AA	GG	CC	AA	AA	AG	GG	CT	AG	GG	GT	AG	TT
457	0	54	0	0	0	0	0	0	0	0	21.63	CC	AG	TT	GG	GG	AG	AG	GG	CC	AA	AA	GG	GG	TT	GG	GG	GT	GG	TT
458	1	68	0	0	0	0	0	0	1	1	25.4	CG	AG	TT	GT	GG	AA	AA	GG	CT	AA	AA	GG	GG	CT	AG	GG	GG	AG	TT
459	1	67	0	0	0	0	0	0	1	1	27.1	CC	AG	TT	GG	GG	GG	AA	GG	CC	AA	AA	GG	GG	CC	GG	GG	GT	AG	TT
460	1	67	0	0	1	0	0	0	0	1	24.9	CC	AG	TT	GG	GG	AA	AG	GG	CT	AA	AA	GG	GG	CT	AG	GT	GT	AG	TT
461	0	75	0	0	1	0	0	0	0	1	25.33	CG	AG	TT	GG	GG	AG	AG	GG	CC	AA	AA	GG	GG	CT	GG	GT	GG	AG	TT
462	0	51	0	0	0	0	1	0	1	1	28.53	CC	AG	TT	TT	AG	GG	GG	GG	CT	AG	AA	GG	GG	CT	GG	GG	GT	AA	TT
463	1	63	0	0	0	0	0	0	0	1	32.05	CG	AG	TT	GG	GG	AG	AA	GG	CC	AA	AA	GG	GG	CT	AG	GT	GG	AG	TT
464	1	43	0	0	0	0	0	0	1	1	28.83	CC	AG	TT	GG	GG	AA	AG	GG	CC	AA	AA	GG	GG	TT	GG	GT	GT	AG	TT
465	0	72	0	1	0	0	0	0	0	0	22.31	CC	GG	TT	TT	GG	AG	AA	GG	CT	AA	AA	GG	GG	CC	AA	GG	GT	GG	TT
466	0	50	0	0	0	0	0	0	0	1	28.07	CG	AG	TT	GG	GG	GG	AG	GG	CC	AA	AA	GG	GG	CT	AG	GG	GG	GG	CT
467	0	66	0	0	0	0	0	0	0	1	26.67	CC	AA	TT	GT	GG	AG	GG	GG	CC	AA	AA	GG	GG	TT	GG	GT	GT	GG	TT
468	1	68	0	1	0	0	0	0	0	0	30.44	CC	AG	TT	TT	GG	GG	AG	GG	CC	AA	AA	GG	GG	CC	GG	GG	GT	AA	TT
469	0	84	0	0	0	0	0	0	0	1	30.04	CC	AA	TT	GG	GG	AG	AA	AG	CC	AA	AA	GG	GG	CC	GG	GT	GG	GG	CT
470	0	64	0	1	1	0	0	0	0	1	24.65	CG	GG	TT	GT	GG	AG	AG	AG	CC	AA	AA	GG	GG	TT	GG	GG	TT	AG	CT
471	0	59	0	0	1	0	0	0	0	1	25.4	CG	GG	TT	GT	AG	GG	AG	GG	CC	AG	AA	GG	GG	CT	GG	GG	GT	AG	TT
472	1	69	0	0	1	0	0	0	0	0	23.8	CC	AG	TT	GT	GG	AG	AA	AG	CC	AA	AA	GG	GG	CT	GG	GT	TT	GG	TT
473	1	51	0	0	1	1	0	0	1	0	23.51	CG	AG	TT	GG	GG	AA	AG	GG	CT	AA	AA	GG	GG	CT	AA	GT	GG	GG	TT
474	0	65	0	0	0	0	0	0	1	1	24.13	CC	AA	TT	GG	GG	AG	AG	GG	CT	AA	AA	GG	GG	TT	AG	GG	GT	GG	TT
475	1	66	0	0	1	0	0	0	0	0	32.84	CC	AG	TT	GG	GG	GG	AG	GG	CC	AA	AA	GG	GG	CC	GG	GT	GT	AG	TT
476	1	67	0	0	1	0	1	0	0	0	19.33	CC	AA	TT	GT	GG	GG	AA	AG	CC	AA	AA	GG	GG	CT	AG	GG	GT	GG	TT
477	1	69	0	0	1	0	0	0	0	0	29.67	CC	AA	TT	GT	GG	AA	AG	GG	CC	AA	AA	GG	GG	CT	AG	GT	GG	GG	CT
478	0	81	0	0	0	0	0	0	1	0	24.3	CC	AG	TT	TT	AG	AG	AA	GG	CC	AA	AA	GG	GG	TT	GG	GG	GT	GG	CT
479	1	74	0	0	1	1	0	0	1	0	25.15	CC	AG	TT	GG	GG	AA	AG	GG	CC	AA	AA	GG	GG	TT	GG	GT	TT	GG	CT
480	1	59	0	0	0	0	0	0	0	1	27.24	CC	AA	TT	GT	GG	AG	AA	AG	CT	AA	AA	GG	GG	CT	GG	GT	GG	AG	TT
481	0	60	0	0	0	0	0	1	0	1	28.76	CG	GG	TT	GG	GG	GG	AG	AG	CC	AA	AA	GG	GG	CC	GG	GG	GG	GG	TT
482	1	64	0	0	1	0	0	0	1	0	22.99	CC	AG	TT	GT	GG	GG	AG	AG	CC	AA	AA	GG	GG	TT	AG	GG	GG	GG	TT
483	0	70	0	0	0	0	0	0	0	0	23.67	CC	AG	GT	GG	GG	AG	AA	AG	CC	AG	AA	GG	GG	TT	AG	GT	GG	GG	TT
484	0	58	0	0	1	1	0	0	0	0	24	CC	AG	TT	GT	GG	GG	AG	AG	CT	AA	AA	GG	GG	CT	GG	GG	GT	GG	TT
485	0	56	0	0	0	0	0	0	0	1	32.05	CC	AA	TT	GG	GG	AG	AG	GG	CC	AA	AA	GG	GG	CC	AG	GG	GT	AG	TT
486	0	52	0	0	0	0	0	0	1	1	25.3	CC	AG	TT	GG	GG	AG	AA	GG	CC	AA	AA	GG	GG	TT	AG	GT	GG	AG	TT
487	1	83	0	0	1	0	0	1	1	0	23.03	CC	AA	TT	GG	GG	GG	AA	GG	CT	AA	AA	GG	GG	TT	GG	GG	GT	GG	TT
488	0	76	0	0	1	0	0	0	0	0	23.8	CC	AA	TT	GT	AG	AG	AG	GG	CC	AA	AA	GG	GG	CT	GG	GG	GT	GG	TT
489	0	63	0	0	0	0	0	0	0	0	28.89	CC	AA	TT	GT	AG	AG	AG	GG	CC	AA	AA	GG	GG	CT	AA	GT	GT	AG	TT
490	1	62	0	0	0	0	1	0	0	0	36.21	CC	AA	TT	GG	GG	AG	AA	AG	CT	AA	AA	GG	GG	CC	GG	GG	GG	AG	TT
491	0	69	0	0	1	1	0	0	1	0	29.71	CG	AG	TT	GG	GG	GG	GG	AG	TT	AA	AA	GG	GG	TT	GG	GG	GG	GG	TT
492	0	63	0	1	1	0	0	0	0	1	24.69	CC	GG	TT	GG	GG	AG	AG	GG	CC	AA	AA	GG	GG	CT	AG	GT	GT	AA	TT
493	1	69	0	0	1	0	0	0	0	0	22.77	CC	AA	TT	GG	GG	GG	GG	AG	CC	AA	AA	GG	GG	TT	GG	GG	GT	GG	TT
494	1	73	0	0	0	0	1	0	1	0	23.8	CC	AA	TT	GG	GG	AG	AA	AG	CT	AA	AA	GG	GG	CT	AG	GT	GG	GG	TT
495	0	60	0	0	1	0	0	0	0	0	23.68	CC	AG	GT	GT	AG	GG	AG	GG	CT	AA	AA	GG	GG	CT	GG	GG	GG	AG	TT
496	0	63	0	0	1	1	0	0	0	1	24.65	CC	AG	TT	GG	GG	AG	AG	GG	CC	AA	AA	GG	GG	CT	AG	GG	GT	GG	TT
497	0	75	0	0	1	0	0	0	0	1	26.84	CG	AG	TT	GG	GG	GG	GG	AG	CC	AA	AA	GG	GG	TT	AG	GG	GT	AG	CT
498	0	52	0	0	0	0	0	0	0	0	23.01	CC	AA	TT	GG	GG	GG	AA	AG	CC	AA	AA	GG	GG	CT	GG	GG	GT	AG	CT
499	0	64	0	0	1	1	0	0	0	0	21.7	CG	GG	TT	GG	GG	AG	GG	GG	CC	AA	AA	GG	GG	CT	GG	GT	GG	AG	CT
500	1	80	0	0	1	0	0	0	0	0	23.05	CC	AA	GT	GT	GG	GG	AA	AG	CC	AA	AA	GG	GG	CC	GG	GG	GT	GG	TT
501	0	69	0	0	1	0	0	0	1	0	22.23	CC	AG	TT	GT	GG	AG	AA	AG	CC	AA	AA	GG	GG	CT	AG	GG	GG	AG	TT
502	0	76	0	0	0	0	0	0	1	1	24.8	CC	AG	TT	GT	GG	GG	AG	GG	CT	AA	AA	GG	GG	CT	GG	GG	GT	GG	TT
503	1	80	0	0	1	0	0	0	1	0	22.35	CG	AG	TT	GT	GG	AG	AG	GG	CC	AA	AA	GG	GG	CC	GG	GG	GG	GG	TT
504	0	72	0	0	0	0	0	0	1	1	25.01	CC	AG	TT	GT	GG	GG	GG	GG	CC	AA	AA	GG	GG	CC	GG	GG	GG	GG	TT
505	0	63	0	0	1	0	0	0	1	0	21.45	CC	AA	TT	GG	GG	GG	AG	GG	CC	AA	AA	GG	GG	CC	AG	GG	GT	AG	CT
506	0	68	0	0	0	0	1	0	1	1	24.54	CC	GG	TT	GT	AG	GG	AG	AG	CT	AA	AA	GG	GG	TT	AG	GG	GT	AG	TT
507	0	57	0	0	1	1	0	1	0	0	21.48	CC	AA	TT	GG	GG	GG	AA	AG	CC	AA	AA	GG	GG	TT	GG	GG	GT	GG	TT
508	0	62	0	0	0	0	0	0	0	0	24.22	CC	AG	TT	GT	GG	GG	AA	GG	CT	AA	AA	GG	GG	CC	GG	GG	GT	AA	TT
509	0	64	0	0	0	0	0	0	0	1	27.7	CC	AG	TT	GT	GG	AG	AG	GG	CC	AA	AA	GG	GG	TT	GG	GT	GG	GG	CT
510	1	69	0	0	1	1	0	0	1	0	28.65	CC	AA	TT	GG	GG	GG	AG	GG	CC	AA	AA	GG	GG	TT	GG	GG	GG	GG	CT
511	1	58	0	0	0	0	0	0	1	1	20.76	CC	AA	TT	GT	AG	GG	AA	AA	CC	AA	AA	GG	GG	CT	AG	GG	GT	GG	TT
512	1	69	0	0	1	1	0	1	0	0	29.76	CC	AA	TT	GG	GG	AG	AG	GG	CT	AA	AA	GG	GG	TT	GG	GG	GT	GG	TT
513	1	52	0	0	0	0	0	0	0	1	33.12	CC	AG	TT	GT	GG	AG	AG	GG	CC	AA	AA	GG	GG	CT	GG	GG	GG	GG	TT
514	1	59	0	0	0	0	0	0	1	1	20.2	CC	AG	TT	GG	GG	GG	AA	GG	CC	AA	AA	GG	GG	CT	AG	GT	GT	AG	TT
515	0	62	0	0	1	0	0	0	0	0	22.89	CC	AA	TT	GT	AG	AG	AG	AG	CC	AA	AA	GG	GG	CT	AG	GG	GT	AG	CT
516	0	67	0	0	0	0	1	0	1	1	22.49	CC	AG	TT	GG	GG	AA	AA	AG	CC	AA	AA	GG	GG	CT	GG	GG	GT	GG	TT
517	0	63	0	0	0	0	0	0	0	0	24	CC	AG	TT	TT	AG	GG	GG	GG	CT	AA	AA	GG	GG	CT	GG	GG	GT	GG	TT
518	0	74	0	0	0	0	0	0	0	0	24.34	CC	AG	TT	GT	GG	AG	AG	GG	CC	AA	AA	GG	GG	CC	GG	GG	GT	AG	TT
519	1	74	0	0	1	1	0	0	1	0	25.54	CC	AA	TT	GT	GG	AG	AG	GG	CC	AA	AA	GG	GG	TT	GG	GG	GT	GG	CT
520	0	69	0	0	1	0	0	0	0	0	22.48	CC	AA	TT	TT	AG	GG	AA	GG	CC	AA	AA	GG	GG	CC	GG	GG	GT	GG	CT
521	1	73	0	0	0	0	0	1	1	1	24.16	CC	AG	GT	GT	GG	GG	GG	GG	CC	AA	AA	GG	GG	CC	AG	GG	GG	GG	TT
522	0	65	0	0	1	0	0	0	0	0	24	CG	GG	TT	GT	GG	AG	AA	AG	CC	AA	AA	GG	GG	CC	AG	GT	GT	GG	CT
523	0	52	0	0	0	0	1	0	0	0	28.91	CC	AG	TT	GG	GG	AG	AA	GG	CC	AA	AA	GG	GG	CC	AG	GG	GG	AA	CT
524	0	62	0	0	1	1	0	0	0	0	23.6	CC	AG	TT	GT	GG	GG	AA	GG	CC	AA	AA	GG	GG	CC	GG	GG	GT	AG	CT
525	0	69	0	0	1	0	0	0	0	0	25.3	CC	AG	TT	GT	GG	AG	AA	GG	CC	AA	AA	GG	GG	TT	GG	GT	GG	AG	CT
526	0	61	0	0	1	0	0	0	0	0	24.97	CC	AA	TT	GG	GG	AG	GG	GG	CC	AA	AA	GG	GG	CC	GG	GG	GT	GG	TT
527	0	50	0	0	0	0	0	0	1	1	24.2	CG	GG	TT	GG	GG	AG	AA	GG	CC	AA	AA	GG	GG	TT	AG	GG	GG	AG	TT
528	0	53	0	0	1	0	0	0	0	0	21.33	CC	AA	TT	GT	GG	AG	AA	GG	CC	AA	AA	GG	GG	TT	GG	GG	GG	AA	TT
529	0	63	0	0	0	0	0	0	0	1	28.57	CC	AA	TT	GT	GG	AG	AA	AA	CC	AA	AA	GG	GG	CT	AG	GT	GG	GG	TT
530	0	75	0	0	1	1	0	0	0	0	24.3	CC	AA	TT	GG	GG	AG	AA	GG	CC	AA	AA	GG	GG	CT	GG	GT	GG	AG	TT
531	1	46	0	0	0	0	1	0	1	1	20.57	CC	AG	TT	TT	GG	AG	AA	GG	CC	AA	AA	GG	GG	CT	AG	GG	GT	GG	TT
532	1	53	0	0	1	0	0	0	1	0	27.64	CC	AA	TT	GT	GG	AG	GG	GG	CC	AA	AA	GG	GG	TT	GG	GT	GG	GG	TT
533	0	50	0	0	1	0	0	0	0	0	23.95	CC	AA	TT	GG	GG	AG	AG	GG	CC	AA	AA	GG	GG	TT	GG	GG	GG	GG	TT
534	0	66	0	0	1	0	0	0	1	0	31.22	CC	AG	TT	GG	GG	GG	AA	GG	CT	AA	AA	GG	GG	CT	AG	GG	GT	GG	TT
535	0	58	0	1	1	0	0	0	0	1	25.39	CC	AA	TT	GT	GG	GG	AA	GG	CC	AA	AA	GG	GG	CT	GG	GG	GT	GG	CT
536	0	56	0	0	0	0	1	0	0	1	28.44	CC	AA	GT	GT	GG	GG	AG	AG	CC	AA	AA	GG	GG	CC	GG	GG	GG	GG	TT
537	0	75	0	0	1	0	0	0	0	0	23.68	CC	AA	TT	GT	GG	GG	AA	GG	CC	AA	AA	GG	GG	CT	AG	GG	GG	GG	CT
538	0	68	0	0	0	0	0	0	1	1	32.05	CG	GG	TT	GG	GG	AA	AG	AG	CC	AA	AA	GG	GG	CC	GG	GG	GG	GG	TT
539	0	66	0	0	1	0	0	0	0	0	27.24	CC	AA	TT	GG	GG	GG	AA	GG	CC	AA	AA	GG	GG	CT	GG	GG	GT	AG	TT
540	0	46	0	0	0	0	0	0	0	1	28.41	CC	AA	TT	GT	GG	AA	AG	AG	CC	AA	AA	GG	GG	CT	GG	GT	GG	GG	TT
541	0	62	0	0	1	1	0	0	0	1	26.71	CG	AG	TT	GG	GG	AG	GG	GG	CT	AA	AA	GG	GG	TT	GG	GT	GT	AG	CT
542	1	61	0	0	0	0	0	0	0	1	28.89	CC	AG	TT	GT	GG	AA	AA	GG	CC	AA	AA	GG	GG	TT	AG	GT	GG	GG	TT
543	0	56	0	0	1	0	0	0	0	0	25.2	CC	AA	TT	GT	GG	AG	AA	AG	CT	AA	AA	GG	GG	TT	GG	GT	GG	GG	TT
544	1	69	0	0	1	1	0	0	0	0	23.31	CC	AG	TT	GG	GG	GG	AA	GG	CC	AA	AA	GG	GG	CT	AG	GG	GG	GG	TT
545	0	77	0	0	1	0	0	0	0	0	23.47	CC	AA	TT	GT	GG	AG	AA	GG	CC	AA	AA	GG	GG	TT	AA	GG	GT	GG	TT
546	1	58	0	1	1	0	0	0	0	1	24.56	CC	AG	TT	GG	GG	GG	AA	AG	CC	AA	AA	GG	GG	CT	GG	GG	GT	GG	CT
547	1	74	0	0	1	0	0	0	0	0	30	CC	AG	GT	GG	GG	GG	AG	GG	CC	AA	AA	GG	GG	CC	GG	GG	GT	AG	TT
548	1	42	0	0	1	0	0	0	0	0	28.54	CG	AG	TT	GG	GG	GG	AA	GG	CC	AA	AA	GG	GG	CT	GG	GG	GT	AG	TT
549	0	56	0	0	0	0	1	0	1	1	23.74	CC	AA	TT	GT	AG	AG	AA	GG	CC	AA	AA	GG	GG	CT	AG	GG	GG	GG	TT
550	0	74	0	0	1	0	0	0	0	1	26.67	CG	AG	TT	GG	GG	AG	AG	AG	CC	AA	AA	GG	GG	CT	AG	GG	GT	GG	CT
551	1	63	0	0	1	0	0	0	0	0	25.9	CC	AA	TT	GT	GG	AA	AG	AG	CC	AA	AA	GG	GG	CC	GG	GT	GG	AG	TT
552	0	70	0	0	0	0	0	0	0	1	27.11	CC	AA	TT	GG	GG	AG	AG	GG	CT	AA	AA	GG	GG	CC	GG	GT	GT	GG	TT
553	0	56	0	0	1	0	0	1	0	0	27.29	CC	AG	TT	GG	GG	GG	AG	AG	CC	AG	AA	GG	GG	CT	GG	GG	GT	AG	TT
554	0	61	0	0	1	0	0	0	0	0	28.6	CG	AG	TT	GT	GG	AA	GG	GG	CC	AA	AA	GG	GG	CC	GG	GT	TT	AA	TT
555	1	46	0	0	0	0	1	1	0	1	32.66	CG	AG	TT	GT	GG	AA	AA	AG	CC	AA	AA	GG	GG	CC	AG	GG	GG	GG	TT
556	1	67	0	0	1	0	0	0	1	0	26.81	CG	AG	TT	GT	GG	GG	GG	GG	CC	AA	AA	GG	GG	TT	GG	GG	GT	GG	TT
557	0	79	0	0	1	1	0	0	0	0	22.81	CG	GG	TT	GG	GG	AG	AA	AG	CT	AA	AA	GG	GG	CT	AA	GG	GG	AG	TT
558	1	71	0	0	1	0	0	0	0	0	24.03	CC	AA	TT	GG	GG	AG	AA	GG	CC	AA	AA	GG	GG	CT	AA	GG	GT	AG	TT
559	0	61	0	0	1	0	0	0	0	0	25.39	CC	AG	TT	TT	GG	AG	AG	GG	CC	AA	AA	GG	GG	CT	AG	GG	GT	GG	TT
560	1	66	0	0	1	0	0	0	0	0	22.37	CC	AA	TT	GT	AG	AG	AA	GG	CC	AA	AA	GG	GG	CT	AA	GT	GG	AA	TT
561	0	75	0	0	1	0	0	0	0	0	23.23	CC	AA	TT	GG	GG	AG	AG	GG	CC	AA	AA	GG	GG	CT	GG	GG	GT	AG	TT
562	0	74	0	0	0	0	0	0	0	1	29.5	CC	AA	TT	GG	GG	GG	AA	GG	CC	AA	AA	GG	GG	CT	AA	GG	GG	AG	TT
563	1	69	0	0	1	0	0	0	0	0	24.7	CC	AA	TT	GT	GG	AG	GG	GG	CC	AA	AA	GG	GG	CC	GG	GT	GG	GG	TT
564	1	69	0	1	0	0	0	0	1	0	21.56	CC	AA	TT	GT	AA	AG	AA	GG	CC	AA	AA	GG	GG	CT	AG	GG	GG	GG	TT
565	1	68	0	0	0	0	0	0	0	0	24.34	CC	AA	TT	GT	GG	AG	GG	AG	CC	AA	AA	GG	GG	CC	GG	GT	GG	GG	TT
566	1	59	0	0	0	0	0	0	0	0	30.1	CC	AG	TT	GG	GG	AG	AG	AG	CT	AG	AA	GG	GG	CC	GG	GG	GG	AG	TT
567	0	62	0	0	1	1	0	0	0	0	28.6	CC	AG	TT	GG	GG	GG	AG	GG	CT	AA	AA	GG	GG	TT	AG	GG	GT	GG	TT
568	0	69	0	0	1	0	0	0	0	0	25.1	CC	AA	TT	GG	GG	AG	AA	GG	CT	AA	AA	GG	GG	TT	GG	GG	GG	AG	CT
569	0	83	0	1	1	0	0	1	0	1	25.4	CC	AA	TT	GT	GG	AG	GG	AG	CC	AA	AA	GG	GG	CC	GG	GG	GT	AG	CT
570	0	65	0	0	1	0	0	0	0	1	25.3	CC	AG	GT	GT	GG	GG	AA	AG	CT	AA	AA	GG	GG	TT	GG	GG	GT	GG	CT
571	0	44	0	0	0	0	0	0	1	0	25.4	CC	AG	TT	TT	GG	GG	AG	GG	CC	AA	AA	GG	GG	TT	GG	GG	GT	AG	TT
572	1	69	0	0	0	0	0	0	1	1	31.61	CG	GG	TT	GG	GG	GG	AA	AA	CC	AA	AA	GG	GG	TT	AG	GG	GG	GG	TT
573	0	53	0	0	1	0	0	0	0	0	24.03	CC	AA	TT	TT	AG	AG	AA	GG	CC	AA	AA	GG	GG	TT	GG	GT	GT	AG	TT
574	1	75	0	0	0	0	0	0	1	1	21.66	CC	AG	TT	GT	GG	GG	AA	GG	CC	AA	AA	GG	GG	TT	AG	GG	GT	GG	TT
575	0	72	0	0	1	0	0	0	0	1	24.8	CC	AA	TT	GG	GG	GG	AA	GG	CT	AG	AA	GG	GG	CT	AG	GG	GG	AG	TT
576	1	59	0	0	1	1	0	0	0	0	27.06	CC	AG	TT	GT	GG	GG	AA	GG	CT	AA	AA	GG	GG	CC	AG	GG	GG	AG	TT
577	1	59	0	0	0	0	1	0	1	1	21.72	CC	AA	TT	GG	GG	AA	AG	AG	CT	AA	AA	GG	GG	TT	GG	GT	GT	GG	TT
578	1	62	0	0	1	1	0	0	0	0	24.2	CG	GG	TT	GT	AG	AA	AA	AA	CT	AG	AA	GG	GG	CT	AG	GG	GT	GG	CT
579	0	65	0	0	0	0	1	1	0	0	22.89	CC	AA	GT	GT	GG	AA	AA	GG	CC	AA	AA	GG	GG	CT	AG	GG	GG	AG	TT
580	0	74	0	0	1	1	0	1	0	0	29.48	CC	GG	TT	GT	GG	GG	AG	GG	CC	AA	AA	GG	GG	CT	GG	GG	GT	AG	CT
581	0	56	0	0	1	1	0	1	0	0	23.8	CG	AG	TT	GT	GG	AG	AG	GG	CC	AA	AA	GG	GG	TT	AG	GG	GT	AG	TT
582	0	84	0	0	0	0	0	0	0	1	27.06	CG	GG	TT	TT	GG	AG	AA	GG	CT	AA	AA	GG	GG	CT	AG	GG	GG	AG	CT
583	0	62	0	0	1	0	0	0	0	0	28.57	CC	AG	TT	GG	GG	AG	AA	GG	TT	AA	AA	GG	GG	TT	GG	GG	GT	AG	CT
584	0	63	0	0	1	0	0	0	0	0	25.2	CC	AA	TT	GT	AG	AG	AA	AG	CT	AA	AA	GG	GG	CC	AA	TT	GG	GG	CT
585	0	58	0	0	0	0	0	0	0	0	24.52	CC	AG	TT	GT	AG	AG	AG	AG	CC	AA	AA	GG	GG	CT	GG	GT	GG	GG	TT
586	1	81	0	1	1	0	0	1	0	1	25.2	CC	AG	TT	GT	GG	AA	AG	AG	CC	AA	AA	GG	GG	CC	AG	GG	GG	AG	TT
587	0	62	0	0	0	0	1	0	0	1	28.76	CG	AG	TT	GG	GG	AG	GG	GG	CC	AA	AA	GG	GG	CT	GG	GG	GT	AG	TT
588	0	64	0	0	1	1	0	0	0	1	25.72	CG	AG	TT	GT	GG	AG	AG	GG	CC	AA	AA	GG	GG	CC	AG	GG	GG	AG	TT
589	1	64	0	0	0	0	0	0	1	1	28.01	CC	AG	TT	GT	GG	AG	AG	AG	CC	AA	AA	GG	GG	TT	GG	GT	GT	GG	TT
590	0	58	0	0	1	0	0	0	0	0	22.38	CC	AA	TT	GG	GG	AA	AG	AG	CT	AA	AA	GG	GG	CT	GG	TT	GT	AG	TT
591	1	66	0	0	1	0	0	0	0	0	21.8	CC	AG	TT	GG	GG	AG	GG	GG	CC	AA	AA	GG	GG	TT	GG	GG	GG	GG	TT
592	1	61	0	0	0	0	0	0	0	1	31.85	CC	AG	TT	TT	GG	AG	AA	GG	CC	AA	AA	GG	GG	CC	GG	GT	GT	AG	TT
593	0	62	0	0	1	0	0	1	1	0	26.64	CC	AA	TT	TT	GG	AG	AA	AG	CC	AA	AA	GG	GG	CT	AG	GT	GT	AG	TT
594	0	63	0	0	0	0	1	1	1	1	27.68	CC	GG	TT	TT	AG	GG	AG	AG	CT	AA	AA	GG	GG	TT	GG	GG	GT	GG	CT
595	1	54	0	0	0	0	0	0	0	1	28.72	CC	AA	TT	GT	GG	AG	GG	AG	CT	AA	AA	GG	GG	CT	GG	GG	GT	GG	TT
596	0	52	0	0	0	0	1	0	0	1	28	CC	AG	TT	GG	GG	GG	AA	AG	CC	AA	AA	GG	GG	CC	AG	GG	GG	GG	CC
597	1	55	0	0	1	1	0	0	1	0	29.2	CG	AG	TT	GT	GG	AG	AA	GG	CC	AG	AA	GG	GG	CT	AG	GT	GG	GG	TT
598	1	74	0	0	1	1	0	1	0	0	24.52	CC	AA	TT	GG	GG	AG	AA	GG	CC	AA	AA	GG	GG	CC	AG	GT	GG	GG	TT
599	1	61	0	0	1	0	0	0	0	0	25.2	CC	AA	TT	GT	AG	AG	AA	GG	CT	AA	AA	GG	GG	CC	AG	GG	GT	GG	TT
600	0	73	0	0	0	0	0	0	1	0	34.16	CC	AA	TT	GT	GG	AA	AA	GG	CC	AA	AA	GG	GG	CC	AG	GT	GT	GG	TT
601	0	49	0	0	0	0	0	0	0	1	27.68	CC	AG	TT	GG	GG	AG	AG	AG	CC	AA	AA	GG	GG	TT	GG	GG	GG	AG	TT
602	0	65	0	0	1	1	0	0	1	0	30.11	CC	AA	TT	GG	GG	AG	AA	AG	CC	AA	AA	GG	GG	TT	GG	GT	GG	AG	CT
603	1	52	0	0	1	0	0	1	1	0	31.74	CC	AG	TT	GT	AG	GG	AG	GG	CC	AA	AA	GG	GG	CT	AG	GG	GT	AG	TT
604	1	62	0	0	1	0	0	0	0	0	23.8	CC	AA	TT	TT	GG	AG	AA	GG	CC	AA	AA	GG	GG	CT	AG	GG	GT	AG	TT
605	1	50	0	0	0	0	1	0	1	1	18.75	CC	AG	TT	GG	GG	GG	AA	AG	CC	AA	AA	GG	GG	CT	GG	GG	GT	GG	TT
606	1	66	0	0	0	0	0	0	0	1	28.69	CC	GG	TT	GT	GG	AG	AG	GG	CT	AA	AA	GG	GG	CC	AG	GT	GT	GG	TT
607	0	51	0	0	1	0	0	0	0	0	28.76	CC	AA	TT	GT	GG	AG	AA	GG	CC	AA	AA	GG	GG	TT	AG	GT	GG	AG	TT
608	1	78	0	0	0	0	0	0	0	1	27.72	CC	AG	TT	GG	GG	AG	AG	GG	CC	AA	AA	GG	GG	CT	GG	GG	GT	GG	TT
609	0	62	0	0	1	1	0	1	0	0	21.67	CC	AG	TT	GT	GG	AG	AA	AG	CC	AA	AA	GG	GG	CC	GG	GG	GT	GG	CT
610	0	58	0	0	1	0	0	0	0	0	22.86	CC	AG	TT	GG	GG	AG	AG	AG	CC	AA	AA	GG	GG	TT	GG	GT	GG	GG	CT
611	0	76	0	0	1	0	0	0	0	0	24.7	CC	AA	TT	GT	GG	GG	AA	AG	CC	AG	AA	GG	GG	CT	GG	GG	GT	GG	CT
612	1	50	0	0	1	0	0	0	1	0	25.3	CC	AA	TT	GG	GG	AG	AG	AG	CC	AA	AA	GG	GG	CT	AG	GG	GT	GG	TT
613	1	54	0	0	1	0	0	0	0	0	21.86	CC	AA	TT	GT	GG	GG	AA	GG	CC	AA	AA	GG	GG	CC	GG	GG	GG	GG	TT
614	0	53	0	0	1	1	0	0	0	0	23.2	CG	AG	TT	GT	GG	AG	AG	GG	CT	AA	AA	GG	GG	CT	GG	GG	GT	GG	CT
615	1	52	0	0	0	0	1	0	1	1	21.48	CC	AG	TT	GG	GG	GG	AG	GG	CC	AA	AA	GG	GG	CT	GG	GG	GG	GG	TT
616	0	69	0	0	1	0	0	1	0	0	23.11	CC	AA	TT	GG	GG	AA	AG	GG	CC	AA	AA	GG	GG	CT	GG	GT	GG	GG	TT
617	0	80	0	0	0	0	1	0	0	1	26.99	CC	AA	TT	GT	GG	AG	AG	GG	CC	AA	AA	GG	GG	CT	GG	GT	GG	AG	TT
618	1	58	0	0	0	0	1	0	1	1	27.76	CC	AG	TT	GT	GG	AG	AA	AG	CC	AA	AA	GG	GG	TT	GG	GT	GT	GG	CT
619	0	63	0	0	1	0	0	0	0	0	24.2	CC	AA	TT	GT	GG	AG	GG	GG	CC	AA	AA	GG	GG	CC	GG	GG	GG	GG	TT
620	1	47	0	0	1	0	0	0	0	1	26.7	CC	AG	TT	GT	GG	AA	AG	GG	CC	AA	AA	GG	GG	CC	GG	GT	TT	GG	TT
621	0	69	0	0	1	0	0	1	0	0	28.13	CC	AG	TT	GT	GG	AG	AA	GG	CT	AA	AA	GG	GG	CT	AG	GG	GT	AG	TT
622	1	64	0	0	1	0	0	0	0	1	24.61	CC	AA	TT	GT	GG	GG	AG	AG	CT	AA	AA	GG	GG	CT	AG	GG	GG	GG	TT
623	0	64	0	0	1	0	0	0	0	0	26.89	CC	AA	TT	GG	GG	AG	AA	GG	CC	AA	AA	GG	GG	TT	GG	GG	TT	AG	TT
624	1	68	0	0	0	0	0	0	1	1	24.24	CG	AG	TT	GG	GG	GG	AG	AG	CC	AA	AA	GG	GG	CT	GG	GG	GG	GG	TT
625	0	81	0	0	1	1	0	0	0	0	27.06	CC	AA	TT	GG	GG	AG	AG	AG	CC	AA	AA	GG	GG	CT	GG	GG	GT	AG	TT
626	0	69	0	0	1	0	0	0	1	0	27.99	CC	AG	TT	TT	GG	GG	AG	GG	CT	AA	AA	GG	GG	CT	GG	GG	GT	AA	TT
627	0	84	0	0	0	0	0	0	0	1	27.39	CC	AA	TT	GT	GG	GG	AG	GG	CC	AA	AA	GG	GG	CC	GG	GG	GG	AG	CT
628	0	63	0	0	0	0	0	1	1	1	28.13	CC	AA	TT	GG	GG	AG	AA	AG	CC	AA	AA	GG	GG	CC	GG	GG	GG	GG	TT
629	0	71	0	0	1	0	0	0	0	0	22.07	CC	AG	TT	GT	AA	GG	GG	AG	CC	AA	AA	GG	GG	CC	GG	GG	GT	GG	TT
630	0	67	0	0	1	0	1	1	0	1	25.4	CC	AA	TT	GG	GG	GG	AG	GG	CC	AA	AA	GG	GG	CT	GG	GG	GT	AA	TT
631	1	84	0	1	1	0	0	0	0	1	24.9	CC	AG	TT	GG	GG	GG	AA	GG	CC	AA	AA	GG	GG	TT	GG	GG	GG	GG	TT
632	0	75	0	0	1	0	0	0	0	0	20.83	CC	AG	TT	GT	GG	GG	AG	GG	CT	AA	AA	GG	GG	CC	GG	GG	GT	GG	TT
633	0	43	0	0	0	0	0	0	1	1	24.77	CC	AA	TT	GT	GG	AG	AA	GG	CC	AA	AA	GG	GG	CC	GG	GT	GT	GG	CT
634	0	60	0	0	1	0	0	0	0	0	25.91	CC	AA	TT	GG	GG	AG	AG	AG	CC	AA	AA	GG	GG	CC	AG	GG	GT	GG	TT
635	0	63	0	0	0	0	0	0	0	1	27.56	CC	AA	TT	GT	GG	GG	AG	GG	CT	AA	AA	GG	GG	CC	GG	GG	GG	AG	TT
636	0	79	0	0	0	0	0	0	0	1	25.3	CC	AA	TT	GT	GG	AG	AG	AG	CT	AA	AA	GG	GG	TT	GG	GG	GT	AG	CT
637	0	76	0	0	1	0	0	0	1	0	31.25	CC	AG	TT	TT	GG	GG	AG	GG	CT	AA	AA	GG	GG	CC	GG	GG	GT	GG	CT
638	1	63	0	0	0	0	0	0	0	1	30.02	CG	AG	TT	GT	AG	GG	AA	GG	CC	AA	AA	GG	GG	CT	GG	GG	GG	AG	TT
639	0	46	0	0	0	0	0	0	1	0	23.46	CG	AG	TT	GG	GG	AG	AA	GG	CC	AA	AA	GG	GG	TT	GG	GG	GG	AG	TT
640	1	67	0	0	1	0	1	0	1	1	28.62	CC	AA	TT	GT	GG	GG	AA	GG	CT	AA	AA	GG	GG	TT	AG	GG	GG	GG	TT
641	1	51	0	0	1	1	0	0	0	1	25.9	CC	AG	GT	GG	GG	AG	AA	GG	CC	AA	AA	GG	GG	CC	AA	GG	GG	GG	TT
642	1	47	0	0	1	1	0	1	1	0	24.3	CC	AG	TT	GG	GG	AG	GG	GG	CC	AA	AA	GG	GG	CT	GG	GT	TT	GG	TT
643	0	74	0	0	0	0	0	0	1	1	22.94	CC	AG	TT	GT	GG	AG	AA	AG	CC	AA	AA	GG	GG	CT	AA	GG	GG	AG	TT
644	0	78	0	0	0	0	0	0	1	1	30.67	CC	AA	TT	GG	GG	GG	AA	AA	CT	AA	AA	GG	GG	CT	AG	GG	GG	GG	CT
645	1	77	0	0	1	0	0	0	0	0	26.1	CC	AG	TT	GT	GG	GG	AA	GG	CC	AA	AA	GG	GG	TT	GG	GG	GG	GG	CT
646	1	58	0	0	0	0	1	0	1	1	24.38	CG	GG	TT	GG	GG	AA	AG	AG	CC	AA	AA	GG	GG	TT	GG	GT	GT	GG	TT
647	1	62	0	0	1	0	0	0	0	0	25.21	CC	AA	TT	GG	GG	GG	AG	GG	CT	AA	AA	GG	GG	CC	AG	GG	GG	AG	TT
648	0	74	0	0	1	0	0	0	0	0	26.84	CC	AA	TT	GT	GG	AG	AG	AA	CC	AA	AA	GG	GG	CT	GG	GG	GT	GG	TT
649	0	67	0	0	0	0	0	0	0	1	25.39	CC	AA	TT	GG	GG	AG	AG	GG	CT	AA	AA	GG	GG	CC	AG	GT	GG	AG	TT
650	0	62	0	0	1	1	0	0	0	0	22.31	CC	AA	TT	GG	GG	GG	AG	GG	TT	AA	AA	GG	GG	CC	GG	GG	GG	AG	TT
651	0	70	0	0	1	0	0	0	0	0	23.11	CC	AG	TT	GG	GG	GG	AA	GG	CC	AA	AA	GG	GG	CT	AG	GG	GG	AG	TT
652	1	60	0	0	1	1	0	0	0	0	26.84	CG	GG	TT	GG	GG	AA	AG	AG	CC	AA	AA	GG	GG	CC	GG	GT	GG	GG	CT
653	1	59	0	0	0	0	1	0	0	0	31.04	CG	AG	TT	GT	GG	AA	AG	GG	CC	AA	AA	GG	GG	TT	GG	GT	GT	GG	CT
654	0	54	0	0	0	0	0	0	0	1	27.83	CC	AG	TT	TT	AG	GG	AA	GG	TT	AA	AA	GG	GG	TT	GG	GG	GG	AG	TT
655	1	75	0	0	1	0	0	0	1	0	24.22	CC	AA	TT	GG	GG	AG	GG	GG	CC	AA	AA	GG	GG	CT	GG	GG	GG	AA	TT
656	1	51	0	0	1	0	0	0	1	0	22.14	CG	AG	TT	GT	GG	AG	AG	GG	CC	AA	AA	GG	GG	CT	AG	GG	GG	GG	TT
657	0	51	0	0	0	0	1	0	1	0	25.2	CC	AG	TT	GT	AG	AG	GG	GG	CC	AA	AA	GG	GG	TT	GG	GG	GT	AG	CT
658	0	68	0	0	1	0	0	0	0	0	29.9	CC	AG	TT	GT	GG	GG	AA	GG	CC	AA	AA	GG	GG	CT	GG	GG	GG	GG	TT
659	1	43	0	0	0	0	0	0	1	0	25.2	CC	AA	TT	GT	GG	AA	AG	AG	CC	AA	AA	GG	GG	CC	GG	GT	TT	GG	TT
660	0	75	0	0	0	0	0	0	0	0	25.78	CC	AG	TT	GT	AG	AA	AA	AG	CC	AA	AA	GG	GG	CC	AA	GG	GT	AG	TT
661	0	52	0	0	1	1	0	0	0	0	29.64	CC	AG	TT	GG	GG	GG	AA	GG	CC	AA	AA	GG	GG	CT	AG	GG	GG	AG	TT
662	0	59	0	0	0	0	1	0	0	0	28.76	CG	AG	GT	GT	AG	AA	AG	GG	CT	AA	AA	GG	GG	CT	AA	GG	GT	GG	TT
663	0	72	0	0	1	0	0	0	0	0	26.84	CG	AG	TT	GT	GG	GG	AG	AG	CC	AA	AA	GG	GG	TT	AG	GG	GT	GG	CT
664	1	69	0	0	0	0	0	0	1	1	24.09	CC	AA	TT	GT	AG	GG	AA	GG	CC	AA	AA	GG	GG	CT	GG	GG	GG	AG	TT
665	0	62	0	0	0	0	0	0	0	1	31.24	CC	AG	TT	GT	GG	GG	AA	AG	CC	AA	AA	GG	GG	CC	AG	GG	GT	AG	TT
666	1	63	0	0	1	0	0	0	1	0	27.82	CG	GG	TT	GT	AG	AG	AA	AG	CC	AA	AA	GG	GG	CT	GG	GT	GT	GG	CT
667	0	68	0	0	0	0	0	0	0	1	27.63	CC	AA	GT	GT	GG	AG	AA	GG	CC	AG	AA	GG	GG	CT	AG	GG	GT	GG	TT
668	0	85	0	0	0	0	0	0	0	0	22.22	CC	AA	GT	GT	AG	AA	AA	AA	CC	AA	AA	GG	GG	CT	AG	GG	GG	AG	CT
669	1	63	0	0	0	0	1	0	0	1	28	CC	AG	GT	GG	GG	AG	AG	GG	CT	AA	AA	GG	GG	TT	AG	GG	GG	GG	TT
670	1	58	0	0	0	0	0	0	1	1	24.17	CC	AA	TT	GG	GG	AG	GG	AG	CC	AA	AA	GG	GG	TT	GG	GG	GG	AG	TT
671	0	69	0	0	1	0	0	0	0	0	29.09	CC	AG	TT	TT	GG	GG	GG	GG	CC	AA	AA	GG	GG	CC	GG	GG	GT	AG	TT
672	1	69	0	0	0	0	1	0	0	0	22.03	CC	AA	TT	GG	GG	GG	GG	GG	CC	AA	AA	GG	GG	TT	GG	GG	GT	AA	TT
673	0	67	0	0	1	0	0	0	0	0	27.68	CC	AG	TT	GT	AG	AG	AA	AG	CC	AA	AA	GG	GG	CT	GG	GG	GG	GG	TT
674	1	53	0	0	1	0	0	0	0	1	25.4	CC	AG	TT	GG	GG	AG	AG	AG	CC	AA	AA	GG	GG	TT	AG	GG	GT	GG	TT
675	0	55	0	0	1	0	0	0	0	0	27.68	CC	AG	GT	GG	GG	AG	AA	AG	CC	AA	AA	GG	GG	TT	AG	GG	GG	AG	TT
676	0	69	0	0	1	1	0	0	0	0	24.2	CC	AA	TT	GT	GG	GG	AG	AG	CC	AA	AA	GG	GG	CT	AA	GG	GG	GG	CT
677	1	67	0	0	0	0	0	0	1	0	23.44	CC	AG	TT	GT	GG	AG	AG	GG	CC	AA	AA	GG	GG	CC	GG	GT	GT	AG	TT
678	1	52	0	1	1	0	0	0	0	0	24.34	CC	AA	TT	GT	GG	AG	GG	GG	CC	AA	AA	GG	GG	CC	GG	GG	GT	AG	TT
679	1	55	0	0	0	0	1	0	1	1	25.1	CG	GG	TT	GT	GG	AG	AG	GG	CC	AA	AA	GG	GG	TT	GG	GG	TT	GG	TT
680	1	59	0	0	1	0	0	0	1	0	20.2	CC	AG	TT	GG	GG	AG	AA	AG	CT	AA	AA	GG	GG	CC	AA	GG	GG	GG	TT
681	0	62	0	0	1	1	0	0	0	0	27.24	CC	AG	TT	GG	GG	AG	AA	GG	CC	AA	AA	GG	GG	CC	AG	GT	GG	AG	TT
682	0	63	0	0	0	0	1	0	0	0	24.2	CC	AG	TT	GG	GG	AG	GG	GG	CC	AA	AA	GG	GG	TT	GG	GT	GG	GG	CT
683	0	69	0	0	0	0	0	1	0	0	21.64	CC	AG	TT	GG	GG	AG	AG	GG	TT	AA	AA	GG	GG	CT	AG	GG	GT	GG	TT
684	1	61	0	0	1	1	0	0	0	0	23.31	CC	AA	TT	TT	AG	AG	AG	AG	CT	AG	AA	GG	GG	CT	GG	GG	TT	GG	CT
685	0	69	0	0	1	1	0	0	0	0	21.63	CC	AA	TT	GG	GG	AA	AA	GG	CC	AA	AA	GG	GG	CT	GG	GG	GG	AG	TT
686	0	60	0	0	1	0	0	0	0	0	28.76	CC	AA	TT	GG	GG	AA	AA	GG	CC	AA	AA	GG	GG	CC	GG	GG	GG	AG	TT
687	0	69	0	0	0	0	0	1	0	1	29.01	CC	AG	TT	TT	GG	AG	GG	GG	CC	AA	AA	GG	GG	CC	GG	GG	GT	AG	TT
688	0	63	0	0	1	1	0	0	0	0	21.67	CC	AG	TT	GT	GG	AG	AG	AA	CC	AA	AA	GG	GG	TT	GG	GT	GT	GG	CT
689	0	69	0	0	1	0	1	0	0	1	27.77	CG	GG	TT	TT	GG	AG	AG	GG	CC	AA	AA	GG	GG	TT	GG	GT	GG	GG	TT
690	0	69	0	0	1	1	0	1	0	0	24.34	CC	AA	TT	GT	GG	GG	AA	AA	CC	AA	AA	GG	GG	TT	GG	GG	GG	GG	CT
691	0	62	0	1	0	0	1	1	0	0	26.78	CC	AA	TT	GG	GG	AG	AA	GG	CT	AA	AA	GG	GG	CT	AG	GG	GG	AG	TT
692	0	69	0	0	1	0	0	0	1	0	22.68	CC	AA	TT	GT	GG	AG	AG	GG	CT	AA	AA	GG	GG	TT	GG	GG	GT	AG	TT
693	1	71	0	0	1	0	0	0	0	0	22.43	CG	AG	TT	GG	GG	GG	AG	GG	CC	AA	AA	GG	GG	CC	AG	GG	GG	AG	TT
694	0	70	0	0	1	0	0	0	0	0	27.19	CC	AA	TT	GG	GG	GG	GG	GG	CC	AA	AA	GG	GG	CT	GG	GG	GT	AA	TT
695	0	68	0	0	0	1	0	0	0	0	27.41	CC	AG	TT	GT	GG	AA	AA	GG	CC	AA	AA	GG	GG	CT	GG	GG	GG	GG	TT
696	0	66	0	0	1	0	0	0	0	0	25.33	CC	AA	TT	GT	GG	AG	AA	GG	CC	AA	AA	GG	GG	CT	GG	GG	GG	AG	TT
697	0	75	0	0	1	1	0	0	0	0	23.61	CC	AA	TT	GT	AG	GG	GG	GG	CC	AA	AA	GG	GG	TT	GG	GG	GT	GG	TT
698	1	75	0	0	1	0	0	0	0	1	24.9	CG	GG	TT	GG	GG	GG	GG	AG	CC	AA	AA	GG	GG	CC	AG	GG	GT	GG	TT
699	1	50	0	0	0	0	0	1	0	1	30.73	CC	AA	TT	GG	GG	GG	AG	AG	CC	AG	AA	GG	GG	TT	GG	GG	GG	GG	TT
700	0	75	0	0	1	1	0	0	0	0	29.24	CC	AA	TT	GG	GG	GG	AG	GG	CT	AA	AA	GG	GG	CC	AA	GG	GT	AG	CT
701	0	65	0	0	1	0	0	0	0	1	26.67	CC	AA	TT	GT	GG	AG	AG	AG	CC	AA	AA	GG	GG	CC	GG	GT	GT	AG	TT
702	0	68	0	0	1	0	0	0	0	0	27.63	CC	AA	TT	GG	GG	GG	AG	AG	CT	AA	AA	GG	GG	CT	AG	GG	GG	GG	TT
703	1	87	0	0	1	0	0	0	1	0	23.8	CC	AA	TT	GT	GG	AG	AG	GG	CC	AA	AA	GG	GG	TT	GG	GG	GG	AG	TT
704	0	47	0	0	0	0	0	0	1	1	25.3	CC	AG	TT	GG	GG	AA	AA	GG	CC	AA	AA	GG	GG	CT	GG	GG	GG	GG	CT
705	0	78	0	0	1	0	0	0	0	0	22.03	CC	AA	TT	TT	GG	GG	AG	AG	CC	AA	AA	GG	GG	TT	AG	GG	GG	GG	CT
706	0	64	0	0	1	0	0	0	1	0	30.48	CG	GG	TT	GG	GG	AG	AG	GG	CC	AA	AA	GG	GG	CT	AG	GT	GG	AG	CT
707	1	71	0	0	1	0	0	0	0	0	24.3	CC	GG	TT	GT	AG	AG	AG	AG	CC	AA	AA	GG	GG	CT	AG	GT	GG	GG	TT
708	1	63	0	0	1	1	0	0	0	1	24.84	CC	AG	TT	GT	GG	AA	AA	AG	CC	AA	AA	GG	GG	CT	GG	TT	GT	GG	TT
709	0	51	0	1	0	0	0	0	0	0	24.03	CC	AA	TT	GT	GG	AA	AG	GG	CT	AA	AA	GG	GG	CC	GG	GT	GG	AG	CT
710	0	67	0	0	0	0	0	0	0	1	28.99	CG	AG	TT	TT	GG	AA	AA	GG	CC	AA	AA	GG	GG	CT	AG	GG	GG	AG	TT
711	1	45	0	0	1	0	0	0	1	0	19.72	CC	AA	TT	GG	GG	GG	AA	AG	CC	AA	AA	GG	GG	CT	AA	GG	GT	GG	TT
712	1	48	0	0	0	0	0	0	1	1	28.76	CC	AA	TT	GG	GG	AG	AG	GG	CC	AA	AA	GG	GG	CT	GG	GT	TT	AG	TT
713	1	61	0	0	0	0	0	0	0	1	35.83	CC	AA	TT	GG	GG	AG	AA	GG	CC	AA	AA	GG	GG	TT	AA	GG	GG	AG	TT
714	0	57	0	0	1	0	0	0	0	1	25.2	CC	AA	TT	GG	GG	AG	AG	GG	CC	AA	AA	GG	GG	CC	GG	GG	GT	AG	TT
715	1	47	0	0	0	0	0	0	1	1	24.7	CC	AA	TT	GG	GG	AA	AA	GG	CC	AA	AA	GG	GG	CC	GG	GT	GT	GG	TT
716	0	66	0	0	1	0	0	0	0	0	27.11	CC	AG	TT	GG	GG	AA	AG	GG	CC	AA	AA	GG	GG	CT	GG	TT	GG	GG	TT
717	1	60	0	0	0	0	0	0	1	1	23.62	CC	AG	TT	GT	GG	AG	GG	GG	CC	AA	AA	GG	GG	CC	GG	GG	GT	AG	TT
718	0	61	0	0	1	1	0	0	0	0	27.82	CC	AA	TT	GT	GG	AG	AG	AG	CC	AA	AA	GG	GG	CT	GG	GT	GG	GG	TT
719	0	75	0	0	1	0	0	0	0	0	25.51	CC	AA	TT	GT	GG	AG	AA	GG	CC	AA	AA	GG	GG	CT	GG	GG	GG	AG	CT
720	0	49	0	0	1	0	0	1	1	0	28.19	CC	AG	GG	GT	GG	AA	AA	GG	CT	AA	AA	GG	GG	CT	GG	GT	GG	AG	TT
721	0	61	0	0	1	0	0	0	1	0	31.1	CC	AG	TT	GG	GG	AA	AG	AG	CC	AA	AA	GG	GG	CT	GG	GT	GT	AG	TT
722	0	67	0	0	1	0	0	0	0	1	25.3	CC	AG	TT	GG	GG	AG	AG	GG	CC	AA	AA	GG	GG	CT	AG	GT	GG	AG	TT
723	0	61	0	0	1	1	0	0	0	1	25.9	CC	AA	TT	GG	GG	AG	AG	GG	CC	AA	AA	GG	GG	CT	GG	GT	GG	GG	TT
724	0	63	0	0	1	1	0	0	1	0	25.61	CG	AG	TT	TT	GG	GG	AG	GG	CT	AA	AA	GG	GG	TT	GG	GG	TT	GG	TT
725	0	55	0	1	1	0	0	0	0	1	24.8	CG	AG	TT	GT	GG	AG	GG	AG	CC	AA	AA	GG	GG	CC	GG	GT	GG	GG	TT
726	0	45	0	0	0	0	0	0	1	1	28.23	CC	AA	TT	GT	GG	AA	AA	GG	CC	AA	AA	GG	GG	CC	AG	GT	GG	GG	TT
727	0	68	0	0	0	0	0	0	0	1	31.11	CG	AG	TT	GT	AG	AG	AA	AG	CT	AA	AA	GG	GG	CC	AA	GT	GG	GG	TT
728	1	75	0	0	1	0	0	0	1	0	24.9	CC	AG	TT	GT	GG	GG	GG	GG	CC	AA	AA	GG	GG	CC	GG	GG	GG	AG	TT
729	1	75	0	0	0	0	0	0	0	1	27.73	CC	AA	TT	GG	GG	GG	GG	GG	CT	AA	AA	GG	GG	TT	GG	GG	TT	GG	TT
730	0	53	0	0	0	0	0	0	0	0	24.7	CC	AG	TT	GG	GG	AA	AA	AG	CC	AA	AA	GG	GG	TT	GG	TT	GT	GG	TT
731	1	77	0	0	1	0	1	0	0	1	29.96	CG	AG	TT	GT	GG	GG	AA	GG	CC	AA	AA	GG	GG	CT	AG	GG	GT	AA	TT
732	1	63	0	0	1	0	0	0	1	0	25.3	CC	AA	GT	GT	GG	AG	GG	GG	CT	AA	AA	GG	GG	TT	GG	GT	GG	GG	CT
733	0	54	0	0	0	0	1	0	0	0	24.03	CC	AA	TT	GG	GG	AA	AG	GG	CC	AA	AA	GG	GG	CC	AG	TT	GT	AG	CT
734	1	58	0	0	1	0	0	0	0	1	25	CC	AA	TT	GT	GG	AA	AA	GG	TT	AA	AA	GG	GG	CT	AG	GG	GT	AG	TT
735	0	76	0	0	1	1	0	0	1	0	31.93	CG	AG	GT	GT	AG	AG	AA	GG	CC	AA	AA	GG	GG	TT	AG	GT	GT	AA	CT
736	0	80	0	0	1	1	0	0	0	0	22.37	CC	AG	TT	GT	GG	AG	AG	AG	CC	AA	AA	GG	GG	TT	AG	GG	GG	GG	CT
737	0	69	0	0	0	0	1	0	1	0	25.5	CC	AA	TT	GT	GG	GG	GG	GG	CC	AA	AA	GG	GG	CT	GG	GG	GG	AG	TT
738	0	46	0	0	1	1	0	1	0	0	23.5	CC	GG	TT	GG	GG	AG	AA	GG	CC	AA	AA	GG	GG	TT	GG	GG	GT	GG	TT
739	1	65	0	1	0	0	0	0	0	0	25.3	CC	GG	TT	GG	GG	AG	GG	GG	CC	AA	AA	GG	GG	CT	GG	GT	GT	AG	TT
740	0	74	0	0	0	0	0	1	0	0	24.39	CC	AA	TT	GT	GG	AG	AG	GG	CC	AA	AA	GG	GG	CT	AG	GG	GT	AG	TT
741	0	52	0	0	0	0	1	0	0	1	29.9	CC	AG	TT	GG	GG	GG	AA	GG	CC	AA	AA	GG	GG	CT	AG	GG	GT	AG	CC
742	1	60	0	0	0	0	1	0	1	1	22.94	CC	AA	TT	GG	GG	AG	AG	AG	CT	AA	AA	GG	GG	TT	GG	GG	TT	GG	TT
743	1	50	0	0	1	0	1	1	0	0	20	CC	AA	TT	GT	GG	AG	AA	GG	CC	AA	AA	GG	GG	CT	GG	GT	GG	GG	TT
744	0	74	0	0	1	0	0	0	0	0	21.4	CC	AG	TT	GT	GG	AG	AG	GG	CT	AA	AA	GG	GG	CC	GG	GG	GT	GG	TT
745	0	58	0	0	1	0	0	0	0	1	24.9	CC	AG	TT	GG	GG	GG	AA	AA	CC	AA	AA	GG	GG	CT	AG	GG	GT	GG	TT
746	1	76	0	0	1	0	0	0	0	0	23.8	CG	AG	TT	GG	GG	AG	AA	GG	CC	AA	AA	GG	GG	TT	GG	GT	GT	GG	CT
747	0	59	0	0	0	0	0	0	0	1	27.01	CG	AG	TT	GG	GG	GG	AA	GG	CC	AA	AA	GG	GG	CT	GG	GG	GG	AG	TT
748	0	52	0	0	1	0	0	0	1	0	28.98	CC	AA	TT	GG	GG	AA	AA	GG	CC	AA	AA	GG	GG	CT	AG	GT	GG	AA	TT
749	0	75	0	0	1	0	0	0	0	0	24.59	CC	AG	TT	GT	GG	AA	AG	GG	CC	AA	AA	GG	GG	CC	GG	GT	GG	GG	TT
750	0	65	0	0	0	1	0	0	0	1	24.97	CC	AG	TT	GG	GG	AG	AG	AG	CT	AA	AA	GG	GG	CT	GG	GG	GG	GG	TT
751	0	61	0	1	0	0	0	0	0	0	24.39	CC	AG	TT	GG	GG	AG	AA	GG	CC	AA	AA	GG	GG	CT	AG	GG	GT	AG	TT
752	0	70	0	0	1	0	0	0	0	0	25.4	CC	GG	TT	GG	GG	AG	GG	GG	CC	AA	AA	GG	GG	TT	GG	GG	GG	AA	TT
753	0	63	0	0	1	0	0	0	0	1	25.71	CC	AG	TT	GT	GG	GG	AG	AG	CT	AA	AA	GG	GG	CT	GG	GG	GT	GG	TT
754	0	69	0	0	0	0	0	0	1	1	30.73	CC	AG	TT	GG	GG	AA	AG	AG	CC	AA	AA	GG	GG	TT	GG	GT	GG	AG	TT
755	1	62	0	0	1	0	0	0	1	0	24.46	CG	AG	TT	GG	GG	AG	AA	GG	CC	AA	AA	GG	GG	CT	GG	GG	GG	AG	TT
756	0	64	0	0	1	0	0	0	0	1	26.85	CC	AG	TT	GT	GG	AG	AG	GG	CC	AA	AA	GG	GG	CT	GG	GT	GG	GG	CT
757	0	61	0	0	1	0	0	0	0	0	24.7	CG	AG	TT	GT	GG	AG	AA	GG	CC	AA	AA	GG	GG	CT	AG	GT	GG	GG	TT
758	1	66	0	0	1	0	0	0	0	0	25.3	CC	AA	TT	GT	GG	AG	AG	GG	CC	AA	AA	GG	GG	CT	GG	GT	GT	AG	TT
759	1	63	0	0	1	0	0	0	1	0	31.61	CC	AG	TT	GG	GG	AG	AA	AG	CC	AA	AA	GG	GG	CT	AA	GG	GG	GG	CT
760	0	83	0	0	1	0	0	0	1	1	24.7	CC	AA	TT	GG	GG	AG	AA	GG	CC	AA	AA	GG	GG	TT	AA	GG	GG	AG	TT
761	0	69	0	0	1	1	0	0	0	1	25.22	CC	AA	TT	GG	GG	AG	AG	GG	CC	AA	AA	GG	GG	CT	GG	GG	GG	AA	TT
762	0	66	0	0	0	0	1	0	0	1	30.78	CC	AG	TT	GT	GG	AG	AG	GG	CC	AA	AA	GG	GG	CC	AG	GG	GT	GG	CT
763	0	75	0	0	1	1	0	0	1	0	24.3	CG	AG	TT	GG	GG	AG	AG	GG	CC	AA	AA	GG	GG	CC	GG	GG	GG	GG	CT
764	0	72	0	1	1	0	0	0	0	1	25.07	CC	AA	TT	GG	GG	GG	AG	GG	CT	AA	AA	GG	GG	CT	GG	GG	GG	GG	CT
765	0	53	0	1	1	0	0	1	0	0	23.23	CC	AG	TT	GG	GG	AG	AA	GG	CT	AA	AA	GG	GG	TT	GG	GT	GG	AA	TT
766	0	69	0	0	1	0	0	0	0	0	29.78	CC	AG	TT	GT	GG	AG	AA	AG	CT	AA	AA	GG	GG	TT	AA	GG	GT	GG	TT
767	1	64	0	0	1	0	0	0	0	0	28.07	CC	AG	TT	GG	GG	AA	AG	AG	CC	AA	AA	GG	GG	CT	AG	GG	GT	AG	TT
768	1	69	0	0	1	1	0	0	0	0	28.62	CG	AG	TT	GT	AG	GG	AA	AG	CC	AA	AA	GG	GG	TT	GG	GG	GT	AG	TT
769	0	70	0	0	1	1	0	1	0	1	25.3	CC	AA	TT	GT	GG	AA	AG	AG	CC	AA	AA	GG	GG	TT	GG	GT	GG	AG	TT
770	0	75	0	0	0	0	0	0	0	1	28.44	CC	AA	TT	GT	GG	AG	AG	AG	CC	AA	AA	GG	GG	CC	GG	GT	GG	GG	CT
771	0	66	0	0	0	0	1	0	0	1	31.69	CC	AA	TT	GG	GG	AA	AG	GG	CC	AG	AA	GG	GG	CT	GG	GG	GT	GG	CT
772	0	75	0	0	0	0	1	0	0	1	29.33	CC	AA	TT	GG	GG	GG	AG	GG	CC	AA	AA	GG	GG	CT	GG	GG	GT	GG	TT
773	0	63	0	0	0	0	0	0	0	0	23.44	CC	AA	TT	GG	GG	GG	AA	GG	CT	AA	AA	GG	GG	CT	AA	GG	GT	AA	TT
774	0	62	0	1	0	0	0	0	0	0	28	CC	AA	TT	GT	GG	AG	AA	GG	CC	AA	AA	GG	GG	CT	AG	GG	GT	AG	TT
775	0	50	0	0	1	1	0	0	0	0	23.28	CC	AG	TT	GT	GG	AG	GG	AG	CC	AA	AA	GG	GG	CT	GG	GT	GG	GG	TT
776	0	58	0	0	0	0	1	0	0	0	23.01	CC	AA	TT	GG	GG	GG	AA	GG	CT	AA	AA	GG	GG	TT	AG	GG	GT	GG	TT
777	1	48	0	0	0	0	0	0	0	1	31.87	CC	AG	TT	GT	GG	AG	GG	GG	CC	AA	AA	GG	GG	TT	GG	GG	GG	GG	TT
778	1	56	0	0	1	0	0	0	1	0	25.9	CC	AA	TT	GG	GG	GG	AA	AG	CC	AA	AA	GG	GG	CC	AG	GG	GT	GG	TT
779	0	69	0	0	0	0	0	0	0	1	28.27	CC	AG	TT	GT	GG	AG	AA	AG	CC	AG	AA	GG	GG	CT	AG	GT	GT	GG	TT
780	0	46	0	0	0	0	0	0	1	0	28.58	CC	AA	TT	GG	GG	GG	AG	GG	CC	AA	AA	GG	GG	TT	GG	GT	GG	AA	TT
781	0	70	0	0	1	1	0	0	0	0	23.87	CC	AG	TT	GT	GG	AG	AG	GG	CC	AA	AA	GG	GG	CC	GG	GG	GT	GG	TT
782	0	57	0	0	1	0	0	0	0	0	32.05	CC	AA	TT	GG	GG	AA	AG	GG	CC	AA	AA	GG	GG	CT	AG	TT	GG	GG	TT
783	0	67	0	0	1	0	0	0	0	0	25.1	CC	AG	TT	GT	AG	AG	AA	GG	CC	AA	AA	GG	GG	TT	AG	GG	GT	GG	TT
784	0	86	0	0	1	0	0	0	1	0	27.02	CC	AA	TT	GG	GG	AA	AG	GG	CC	AA	AA	GG	GG	TT	GG	GG	GT	GG	CT
785	0	46	0	0	1	0	0	0	1	0	27.61	CC	AA	TT	GT	GG	GG	AG	AG	CC	AA	AA	GG	GG	TT	GG	GG	GT	GG	TT
786	0	67	0	0	0	0	0	0	0	1	29.82	CC	AA	TT	GG	GG	GG	AA	GG	CC	AA	AA	GG	GG	TT	AG	GG	GG	AG	TT
787	0	59	0	0	1	0	0	0	0	0	25.2	CC	AG	TT	GG	GG	AG	AG	GG	CC	AA	AA	GG	GG	TT	GG	GT	GT	AG	TT
788	0	61	0	0	1	0	0	0	0	0	30.22	CC	AG	TT	GG	GG	AA	AA	AG	CC	AA	AA	GG	GG	CC	GG	GG	GT	GG	TT
789	0	79	0	0	1	0	0	0	0	1	24.73	CC	AA	TT	GT	GG	GG	AG	GG	TT	AA	AA	GG	GG	CC	GG	GG	GT	AG	TT
790	0	68	0	0	0	0	1	0	0	1	26.93	CC	AA	TT	GT	AG	GG	AG	GG	CC	AA	AA	GG	GG	CT	AG	GG	GG	GG	TT
791	0	77	0	0	1	0	0	0	0	1	25.96	CC	AG	TT	GT	GG	GG	GG	GG	CT	AA	AA	GG	GG	TT	GG	GG	GG	GG	CT
792	1	53	0	0	1	0	0	0	1	0	24.06	CC	AA	TT	GG	GG	GG	AA	GG	CT	AA	AA	GG	GG	CT	AG	GG	GG	GG	TT
793	0	79	0	0	1	0	0	0	0	1	25.1	CC	AG	GT	GG	GG	AG	AG	GG	CC	AA	AA	GG	GG	CT	AA	GT	GT	AG	TT
794	1	67	0	0	0	0	1	1	1	1	19.53	CG	GG	TT	GG	GG	AG	AG	GG	CT	AA	AA	GG	GG	CT	AG	GT	GT	AA	TT
795	0	45	0	0	0	0	1	0	1	1	24.8	CC	AG	TT	GG	GG	GG	AA	GG	CC	AA	AA	GG	GG	CC	AG	GG	GG	AG	TT
796	0	62	0	0	1	0	0	1	0	0	23.6	CG	AG	TT	GG	GG	AG	AG	GG	CT	AA	AA	GG	GG	CT	GG	GT	GG	GG	TT
797	0	66	0	0	1	0	0	0	0	0	25.1	CC	AA	TT	GT	GG	GG	AA	AG	CC	AA	AA	GG	GG	CC	AG	GG	GT	AG	TT
798	1	69	0	1	1	0	0	0	0	0	23.92	CC	AG	GT	GT	GG	AG	AA	GG	CC	AA	AA	GG	GG	CC	AG	GG	GG	AG	TT
799	1	41	0	0	0	0	1	0	1	1	24.77	CC	AA	TT	GT	GG	AG	AG	GG	CC	AA	AA	GG	GG	CT	AG	GG	GT	AA	TT
800	0	62	0	0	1	0	0	0	1	0	30.86	CC	AG	TT	GG	GG	GG	AA	GG	CT	AA	AA	GG	GG	CT	GG	GG	GT	GG	TT
801	0	60	0	0	1	1	0	0	0	0	27.41	CC	AG	TT	GG	GG	AG	AA	AG	CT	AA	AA	GG	GG	CC	GG	GT	GG	GG	CT
802	1	64	0	0	0	0	0	0	1	1	24.84	CC	AA	TT	GG	GG	AG	AG	GG	CC	AA	AA	GG	GG	CT	AG	GG	GG	AG	TT
803	0	64	0	0	0	0	0	0	1	1	31.25	CG	AG	TT	GT	GG	GG	AA	GG	CC	AA	AA	GG	GG	CT	AA	GG	GG	AG	TT
804	1	75	0	0	1	0	0	0	1	0	24.86	CC	AG	TT	GG	GG	GG	AA	AA	CC	AA	AA	GG	GG	CT	GG	GG	GT	GG	TT
805	0	57	0	0	0	0	1	0	0	1	29.33	CC	AA	TT	GG	GG	GG	AG	AG	CC	AA	AA	GG	GG	TT	GG	GG	GT	GG	TT
806	1	62	0	0	1	0	0	0	0	1	25.2	CC	AG	TT	GT	GG	AA	AA	AG	CC	AA	AA	GG	GG	CT	AG	GT	GG	GG	CT
807	0	67	0	0	1	0	0	0	0	0	27.72	CC	AA	TT	TT	GG	AG	AA	GG	CT	AA	AA	GG	GG	TT	AA	GG	GG	GG	TT
808	1	74	0	0	0	0	0	0	1	1	24.22	CC	AA	TT	GT	GG	GG	AA	GG	CC	AA	AA	GG	GG	CT	AG	GG	GG	GG	TT
809	1	76	0	0	1	1	0	0	0	0	20.92	CC	AA	TT	GT	GG	GG	AA	GG	CC	AA	AA	GG	GG	CC	AA	GG	GT	AG	TT
810	0	66	0	0	1	0	0	0	1	0	22.86	CC	AG	TT	GG	GG	AG	GG	GG	CC	AA	AA	GG	GG	CT	GG	GG	GG	AG	TT
811	0	47	0	0	0	0	0	0	0	1	28.62	CC	AA	TT	TT	AG	AG	AG	GG	CT	AG	AA	GG	GG	CT	GG	GT	TT	AG	CT
812	0	75	0	0	1	0	0	0	0	0	23.01	CC	AA	TT	GG	GG	GG	AA	GG	CC	AA	AA	GG	GG	TT	AG	GG	GT	AG	TT
813	1	84	0	0	0	0	1	0	0	0	24.31	CC	AA	TT	GT	GG	AG	GG	AG	CC	AA	AA	GG	GG	CT	GG	GT	GT	GG	TT
814	0	49	0	0	0	0	1	0	0	1	32.03	CC	AG	TT	GT	GG	AG	AG	GG	CT	AA	AA	GG	GG	CT	GG	GT	GT	AG	CT
815	1	74	0	0	1	0	0	0	1	0	27.99	CC	AG	TT	GG	GG	AA	AA	GG	TT	AA	AA	GG	GG	CC	AG	GT	GT	GG	TT
816	1	61	0	0	0	0	0	0	0	0	26.91	CC	AG	TT	GT	AG	GG	AG	GG	CT	AA	AA	GG	GG	CC	GG	GG	GG	AG	TT
817	1	52	0	0	0	0	0	0	1	1	27.64	CC	AA	TT	GT	GG	GG	AA	AG	CC	AA	AA	GG	GG	TT	AA	GG	GT	GG	TT
818	0	58	0	0	1	0	0	0	0	0	30.11	CC	GG	TT	GT	GG	AG	AG	AG	CC	AA	AA	GG	GG	CT	AG	GT	GG	GG	CT
819	0	72	0	0	0	0	0	0	0	1	28.76	CC	AA	TT	GT	GG	GG	AA	AG	CC	AA	AA	GG	CG	CT	AG	GG	GG	AG	TT
820	0	65	0	0	0	0	0	0	0	1	28.8	CC	AG	TT	GG	GG	GG	AG	GG	CC	AA	AA	GG	GG	CT	AG	GG	GT	GG	CT
821	0	53	0	0	1	0	0	0	0	1	26.67	CC	AA	TT	GG	GG	AG	AA	GG	CC	AA	AA	GG	GG	CC	GG	GT	GG	GG	TT
822	1	62	0	0	0	0	0	0	1	1	28.55	CC	AG	TT	GT	GG	GG	AG	GG	CC	AA	AA	GG	GG	CT	GG	GG	GT	AG	TT
823	1	64	0	0	1	1	0	1	0	0	21.48	CC	AA	TT	GT	GG	AG	AG	GG	CC	AA	AA	GG	GG	CC	AG	GG	GT	AG	TT
824	0	50	0	0	1	0	0	0	0	0	24.39	CC	AG	TT	GG	GG	AG	AA	AA	CT	AA	AA	GG	GG	CT	AA	GG	GT	GG	TT
825	0	54	0	0	0	0	0	0	0	1	30.1	CC	AA	TT	GT	GG	GG	AA	GG	CT	AA	AA	GG	GG	CT	AG	GG	GT	GG	TT
826	0	83	0	0	1	1	0	0	0	1	25.43	CC	AG	TT	GT	GG	GG	AA	AG	CT	AA	AA	GG	GG	TT	AG	GG	GT	GG	TT
827	1	55	0	0	1	0	0	0	0	0	26.64	CC	AG	TT	GT	GG	AG	AA	GG	CC	AA	AA	GG	GG	TT	AG	GG	GG	GG	TT
828	0	70	0	0	1	1	0	0	0	0	22.67	CC	AA	TT	GG	GG	GG	AG	AG	CT	AA	AA	GG	GG	TT	AG	GG	GG	GG	TT
829	0	65	0	0	1	0	0	0	0	0	23.8	CC	AA	TT	GG	GG	AG	AG	GG	CC	AA	AA	GG	GG	TT	GG	GT	GT	GG	TT
830	0	62	0	0	1	0	0	0	0	0	24.8	CC	AG	TT	GG	GG	GG	AG	AG	CC	AA	AA	GG	GG	CT	AG	GG	GT	AG	TT
831	0	59	0	0	0	0	1	0	1	1	25.9	CG	GG	GT	GG	GG	GG	AG	GG	CC	AA	AA	GG	GG	CT	AG	GG	GG	AG	TT
832	0	66	0	0	0	0	1	0	0	1	29.26	CC	GG	TT	GT	AG	GG	AA	AG	CC	AA	AA	GG	GG	CT	AA	GG	GT	GG	CT
833	0	67	0	0	1	1	0	0	0	1	25.78	CC	AG	TT	GG	GG	AA	AG	AG	CC	AA	AA	GG	GG	CT	GG	GT	GG	GG	CT
834	1	56	0	0	0	0	0	0	1	1	24.84	CC	AA	TT	GT	GG	AG	AA	GG	CC	AA	AA	GG	GG	CT	GG	GT	TT	GG	TT
835	0	76	0	0	0	0	0	0	0	1	32.32	CC	AG	TT	GT	GG	GG	AG	GG	CC	AA	AA	GG	GG	TT	AG	GG	GG	AG	TT
836	0	69	0	0	0	0	0	0	0	1	27.43	CC	AA	GT	GT	GG	AG	AA	GG	CC	AA	AA	GG	GG	CT	AA	GT	GG	GG	TT
837	0	56	0	0	1	0	0	0	1	0	24.7	CC	AA	TT	GG	GG	GG	AA	GG	CT	AG	AA	GG	GG	CT	AG	GG	GG	GG	TT
838	0	69	0	0	1	1	0	0	1	0	30.12	CC	AG	TT	TT	GG	GG	AA	GG	TT	AA	AA	GG	GG	CC	AG	GG	GT	AG	TT
839	1	75	0	1	0	0	0	0	0	0	34.2	CG	AG	TT	GG	GG	AG	AA	AG	CC	AA	AA	GG	GG	CT	AG	GG	GT	GG	TT
840	0	76	0	0	1	0	0	0	0	0	21.49	CG	AG	TT	GG	GG	AG	AG	GG	CC	AA	AA	GG	GG	CC	AA	GT	GG	AG	TT
841	0	62	0	0	0	0	1	0	0	1	29.3	CC	AG	TT	GT	GG	AG	AA	AG	CC	AA	AA	GG	GG	CT	GG	GT	GT	GG	CT
842	1	57	0	0	1	0	0	0	0	0	24.9	CC	AG	TT	GG	GG	AA	AG	GG	CC	AA	AA	GG	GG	CC	GG	GT	GG	GG	TT
843	0	67	0	0	1	0	0	0	0	0	24.3	CC	AA	TT	TT	GG	AG	AA	AG	CC	AA	AA	GG	GG	CT	AG	GT	TT	GG	CT
844	1	71	0	0	0	0	1	0	0	1	27.28	CC	AA	TT	GT	GG	AG	AG	GG	CC	AA	AA	GG	GG	CT	GG	GT	GT	GG	TT
845	1	63	0	0	0	0	0	0	1	1	28.44	CC	AA	TT	GG	GG	AG	AA	GG	CT	AA	AA	GG	GG	CT	GG	GG	GG	AG	TT
846	0	60	0	0	0	0	1	0	0	1	25.4	CC	AA	TT	GG	GG	GG	AG	AG	CT	AA	AA	GG	GG	CC	AG	GG	GT	GG	TT
847	1	62	0	0	0	0	1	0	0	1	32.77	CC	AG	TT	GT	GG	GG	GG	GG	CC	AA	AA	GG	GG	CT	AG	GG	GT	GG	CT
848	1	57	0	0	0	0	0	0	0	1	29.62	CC	AG	TT	GG	GG	GG	AG	GG	CC	AA	AA	GG	GG	CT	GG	GG	GT	AG	TT
849	0	56	0	0	1	0	0	0	0	0	24.45	CG	AG	TT	GG	GG	AG	AG	GG	CT	AA	AA	GG	GG	TT	GG	GG	GG	GG	TT
850	0	55	0	0	0	0	0	0	0	1	25.4	CG	GG	TT	GG	GG	AG	AA	AG	CC	AA	AA	GG	GG	CC	GG	GG	GT	AG	TT
851	0	50	0	0	1	1	0	0	0	1	25.07	CC	AA	GT	GT	GG	AG	AA	GG	CC	AA	AA	GG	GG	CT	GG	GG	GT	AA	TT
852	1	64	0	0	1	0	0	0	0	1	25.22	CC	AA	TT	GT	GG	AG	AG	AG	CC	AG	AA	GG	GG	TT	GG	GG	GG	AG	TT
853	0	50	0	0	0	0	0	1	0	1	32.87	CC	GG	TT	GG	GG	GG	AA	GG	CC	AA	AA	GG	GG	CT	AG	GG	GT	AG	TT
854	1	67	0	0	0	0	0	0	1	1	22.21	CC	AG	TT	GT	GG	AG	AA	GG	CC	AA	AA	GG	GG	CT	GG	GG	GT	AG	TT
855	1	60	0	0	1	0	0	0	0	1	24.8	CC	AA	GT	GT	GG	AG	AA	AG	CT	AA	AA	GG	GG	CT	AA	GG	GT	GG	CT
856	0	61	0	0	1	1	0	0	0	1	25.56	CC	AA	TT	GG	GG	AG	AG	AG	CT	AG	AA	GG	GG	TT	AG	GT	GT	GG	CT
857	1	74	0	0	0	0	0	0	0	1	28.13	CC	AG	TT	GG	GG	GG	AG	AG	CC	AA	AA	GG	GG	CT	GG	GG	GG	GG	TT
858	1	66	0	0	0	0	1	1	1	1	24.03	CC	AG	TT	TT	GG	AG	AG	GG	CC	AA	AA	GG	GG	TT	GG	GT	TT	GG	TT
